# Supplementary material for: Comprehensive Profiling of Mutations to Influenza Virus PB2 That Confer Resistance to the Cap-Binding Inhibitor Pimodivir
Source: Viruses. 2021 Jun 22;13(7):1196. doi: 10.3390/v13071196 (PMC8310130; doi:10.3390/v13071196)
Supplement: Supplementary file 1 [file viruses-13-01196-s001.zip]

Archive with 18 entries (15 files):
- Supplementary/
- Supplementary/FileS1_analysis_nb.html
- __MACOSX/
- __MACOSX/Supplementary/
- __MACOSX/Supplementary/._FileS1_analysis_nb.html
- Supplementary/FigS2.pdf
- __MACOSX/Supplementary/._FigS2.pdf
- Supplementary/.DS_Store
- __MACOSX/Supplementary/._.DS_Store
- Supplementary/FigS3.pdf
- __MACOSX/Supplementary/._FigS3.pdf
- Supplementary/FigS1.pdf
- __MACOSX/Supplementary/._FigS1.pdf
- Supplementary/FileS3_summary_Pimodivir50nM-meanmutdiffsel.csv
- __MACOSX/Supplementary/._FileS3_summary_Pimodivir50nM-meanmutdiffsel.csv
- Supplementary/FileS2_summary_Pimodivir50nM-meansitediffsel.csv
- __MACOSX/Supplementary/._FileS2_summary_Pimodivir50nM-meansitediffsel.csv
- __MACOSX/._Supplementary
