# Supplementary material for: Comprehensive Profiling of Mutations to Influenza Virus PB2 That Confer Resistance to the Cap-Binding Inhibitor Pimodivir
Source: Viruses. 2021 Jun 22;13(7):1196. doi: 10.3390/v13071196 (PMC8310130; doi:10.3390/v13071196)
Supplement: Supplementary file 1 [file viruses-13-01196-s001.zip › Supplementary/FileS3_summary_Pimodivir50nM-meanmutdiffsel.csv]

site	wildtype	mutation	mutdiffsel
431	M	E	6.299282146756791
376	K	A	6.001964913495985
357	H	D	5.569827413435076
376	K	R	5.551794671057102
337	S	H	5.468043578601896
677	E	L	5.416295237751036
514	S	R	5.367327963585823
323	F	T	5.364630869559242
431	M	Q	5.307767113242973
376	K	Q	5.2094391956373185
337	S	A	5.052126653670265
431	M	H	4.942170709549376
337	S	C	4.853307937031282
323	F	L	4.776463990379038
363	F	L	4.72903288415937
323	F	I	4.706787369572094
514	S	Q	4.6184013978231215
323	F	C	4.547561562453134
431	M	G	4.479675612895016
376	K	S	4.478762476086151
337	S	G	4.442307745084601
357	H	L	4.440922625586617
431	M	P	4.219924708459985
192	E	R	4.189553160507011
188	E	R	4.134854934120724
323	F	V	4.132682470375242
149	P	V	4.0376092332723275
302	P	S	4.029951715608154
627	E	L	4.013940887064568
376	K	T	3.9708712880643873
431	M	S	3.935636356319119
521	T	W	3.851905657953079
404	F	Y	3.7394560895369904
357	H	V	3.666372576814888
406	Q	E	3.6460452542958506
357	H	C	3.583187386723535
256	D	S	3.5792910131249887
431	M	A	3.560321465271136
357	H	N	3.5301663302123085
611	D	S	3.520716264136656
627	E	K	3.51825349466948
511	V	L	3.4801068544433833
302	P	R	3.426112472950877
360	Y	P	3.4240292077274663
677	E	I	3.3999763120133224
627	E	Q	3.3584077769105156
416	G	R	3.3409779738063534
489	S	P	3.3272548695787907
357	H	S	3.317664493369539
196	C	H	3.312940801924889
701	D	Q	3.2987694131076517
357	H	M	3.218391516058214
256	D	G	3.1827490667487806
357	H	E	3.1717890407769764
337	S	V	3.1105427933625123
323	F	A	3.0899751461064646
376	K	V	3.083010844484516
514	S	A	3.083000877312284
198	I	A	3.023178934612799
337	S	Y	3.0197993511259678
400	V	P	2.981214324454289
514	S	L	2.963217842877705
324	S	R	2.9357354415174792
411	I	Y	2.9057715339324193
376	K	H	2.8664095049301648
357	H	Q	2.8638724950263104
196	C	F	2.84464719468164
627	E	I	2.833141391997087
195	D	P	2.8182745722953526
323	F	S	2.810966611248526
588	A	L	2.7905450358031376
74	G	K	2.783162618928193
304	E	F	2.7801830788397583
411	I	L	2.768549527031366
491	T	L	2.74073297889514
358	E	D	2.7341383042822134
677	E	V	2.715984005615556
627	E	H	2.712158902633076
74	G	R	2.682829421383404
302	P	T	2.6499183114279523
357	H	T	2.6468270689194577
337	S	N	2.637544727917986
39	Q	A	2.616260104671781
514	S	T	2.6141883827241457
627	E	T	2.60556961217958
271	T	G	2.551167496020209
323	F	H	2.5468805425637426
381	L	M	2.5221837274770214
674	A	P	2.520824450837378
627	E	R	2.50873836480258
158	E	S	2.50001081022627
195	D	K	2.4908462875368773
363	F	Y	2.472790041641718
139	V	I	2.4682594077569706
196	C	A	2.45995076716418
323	F	R	2.4526110538841177
627	E	A	2.4460047996403795
460	M	F	2.4367908453911995
377	A	V	2.4364359245158096
472	E	Y	2.421939644139197
451	I	R	2.417286298744334
258	S	T	2.399147079129349
431	M	L	2.3907432374237425
431	M	D	2.3897792655171313
397	A	G	2.3796566993587933
302	P	A	2.376543375085026
270	A	S	2.3563417225649226
323	F	Q	2.354443854292758
627	E	Y	2.3517907245964143
303	T	C	2.3478601049432624
701	D	S	2.339355142153572
102	N	T	2.337828291922691
432	H	M	2.3298120945826333
514	S	G	2.319905208912322
146	D	P	2.2928541111182343
114	V	G	2.287358586938159
188	E	L	2.276867699925394
60	D	Y	2.265410105630199
400	V	S	2.261328928177592
74	G	F	2.2534279844290377
304	E	D	2.250643185683099
436	R	K	2.249828455885777
300	Q	T	2.2334086679622085
333	T	S	2.2311295978110532
160	Q	P	2.2295249283321055
611	D	C	2.226548212081441
103	G	R	2.182598625535061
87	D	P	2.166286111418137
226	S	A	2.1501715879496843
286	S	N	2.1304058076034735
192	E	P	2.128317911583316
510	N	A	2.122071298854666
249	E	P	2.12092361265188
468	T	L	2.1131833959285937
123	E	T	2.102980215248243
439	Q	S	2.0980289775811873
375	R	M	2.091021273023061
101	R	C	2.0898538330790117
666	T	I	2.0670792781742136
309	D	A	2.053249030876453
514	S	N	2.048699306199681
439	Q	V	2.037377263772773
380	R	F	2.034490985272712
510	N	E	2.0285598635438973
431	M	T	2.015777777345304
176	I	S	2.0063527402295516
302	P	G	2.0033653575181654
60	D	T	1.9813576366114638
27	H	N	1.9732460020128328
393	S	P	1.9673857044845635
700	E	N	1.9653920003526946
627	E	V	1.9598441597161658
588	A	Y	1.9521457832047
472	E	R	1.9334048358285074
196	C	W	1.9301187045619466
551	Q	A	1.9286196704415204
154	L	I	1.926184173989469
447	Q	Y	1.9250884988571173
300	Q	V	1.9162434025285746
543	E	I	1.9150183651593515
391	E	Y	1.9118508147419577
551	Q	S	1.908531142942758
622	A	V	1.9044770899445271
405	S	T	1.8999547803694092
302	P	H	1.8999407036515634
668	L	V	1.8927659793784848
256	D	T	1.8885400949604623
490	S	L	1.8817700428252406
236	Q	R	1.8809202726493381
588	A	F	1.8688022912246323
668	L	I	1.8686381155705156
432	H	L	1.8665479507580531
435	L	W	1.8580631059710713
192	E	D	1.8568978422752138
304	E	N	1.8522405151164314
40	E	F	1.8456137074408892
323	F	M	1.8355803495793896
175	R	K	1.8347846256683358
152	A	G	1.8346238449021899
136	R	I	1.834090289389514
192	E	W	1.8260553753378712
495	V	I	1.8200863415054265
715	N	F	1.8145641072835625
343	E	Q	1.8091015879743395
497	S	R	1.808803843734972
545	V	L	1.8086319702032725
422	N	T	1.8077672010672245
164	M	T	1.805128210895069
714	S	T	1.8029614910094984
31	I	A	1.8007203047903904
123	E	L	1.7938190430981937
611	D	N	1.7921082359678984
588	A	M	1.7910348608248288
138	Q	Y	1.7893359162381623
337	S	I	1.7784218125352609
320	S	I	1.7782535568515556
337	S	R	1.776676172978312
657	N	V	1.7714959112948307
306	Q	P	1.7681845152106979
400	V	C	1.759751310427765
256	D	N	1.7571889900864617
249	E	Y	1.7501485587987788
490	S	I	1.743983128161969
303	T	V	1.7427745040193845
120	E	S	1.7348357472442881
158	E	G	1.7344847437563722
120	E	N	1.7254201415112596
357	H	I	1.7220707701300813
464	L	M	1.7174358318911496
227	V	L	1.70690101269033
522	Q	V	1.699915539342301
430	P	A	1.690340445082459
188	E	D	1.6887652560019344
447	Q	R	1.683492336387747
758	I	M	1.682797465937794
360	Y	S	1.67900019911201
611	D	A	1.6760342564389166
151	H	G	1.6758642158549846
21	T	N	1.6678002514010275
677	E	T	1.6676837136174907
502	L	I	1.6675814088949468
207	L	I	1.6667470260332948
188	E	V	1.666648015335453
153	D	T	1.6638836201871505
256	D	A	1.6623833149355696
191	E	N	1.6551025369131256
236	Q	H	1.6540506894821132
678	D	H	1.6477896526937592
185	I	K	1.646630845221046
701	D	A	1.6402748948656416
361	E	S	1.6368263864013552
62	R	G	1.634247472177407
278	A	C	1.6337003784242217
53	M	I	1.6296401803176055
330	F	L	1.6285006751265783
68	P	N	1.6223497907000308
627	E	F	1.6211639607537045
609	T	S	1.621111421352759
701	D	N	1.6163814518642747
337	S	F	1.6096350383674605
303	T	G	1.6062970888378238
73	Q	R	1.6046654602551758
468	T	I	1.6039486171554742
337	S	T	1.5992895380498642
158	E	C	1.5947901420700994
715	N	Y	1.585639041083993
79	S	I	1.5838684791203914
170	N	R	1.578098873432016
150	G	S	1.577446715322667
278	A	V	1.5766001983391007
38	R	L	1.57590720220848
5	K	S	1.5751040785192998
382	I	M	1.573229691251716
337	S	P	1.571473317900842
300	Q	I	1.5649247723630875
428	L	A	1.5629086096967273
375	R	Q	1.5589698789126036
431	M	N	1.557794071512623
162	V	I	1.5573219193718055
452	E	A	1.5555158265780735
590	G	C	1.5550933531064592
613	V	K	1.5549246233500889
192	E	K	1.5487768542446263
510	N	H	1.5442520416167993
263	A	T	1.5416891499593979
514	S	H	1.5411898688623278
300	Q	L	1.532721647768924
521	T	F	1.5312583665820165
598	T	I	1.527384841202321
683	T	S	1.5151654264832024
455	D	A	1.5102820445390528
294	M	L	1.5043115210123468
374	L	F	1.5018197107603548
202	M	L	1.495480465695315
431	M	C	1.4920031075692386
676	T	P	1.4864734300592242
425	N	H	1.4826251955388339
333	T	V	1.482002156588713
377	A	D	1.4774544346258631
371	T	V	1.4771421357955665
193	L	F	1.4765034371989139
23	T	V	1.4743293271915159
701	D	C	1.4730163828027274
631	M	S	1.4701673166140508
253	D	T	1.4695349874098593
337	S	L	1.4670619674157208
678	D	Y	1.4652003475747657
274	A	F	1.464629685191751
360	Y	H	1.4616334623293106
507	Q	H	1.460524213221282
151	H	S	1.4559814286394417
59	A	V	1.4547143269659726
94	L	T	1.4538170704162443
588	A	H	1.4495424240186978
510	N	I	1.4475381384804304
464	L	D	1.4471215710244028
403	V	I	1.4416425272490885
406	Q	G	1.4414760407794083
363	F	I	1.4414625039150095
117	T	A	1.4383612559521535
196	C	R	1.4372698550202962
464	L	Y	1.4329219362775307
368	R	K	1.4322042265366675
513	L	I	1.4317928335810615
439	Q	H	1.4305432277245582
293	R	L	1.4280201265621013
698	G	R	1.4252865424064562
342	E	R	1.42464224894498
303	T	A	1.4228335660880898
114	V	I	1.4214589673759572
700	E	Y	1.418039310813042
393	S	A	1.4102624799407302
526	K	R	1.4102454258287522
189	K	R	1.4099770455876353
187	R	Y	1.409878351313096
574	K	T	1.4079619917448747
439	Q	I	1.4075828547773719
70	R	K	1.4068027998287278
153	D	N	1.404031296735103
35	T	H	1.4035322846000107
510	N	T	1.4024077341256664
491	T	H	1.4014602502070839
194	Q	K	1.3938131614877918
405	S	A	1.3936867144829368
169	P	L	1.3902813195489212
570	M	G	1.3890176592123646
12	S	D	1.3860133942815647
410	M	V	1.3854683135688142
496	V	T	1.3806346796407771
502	L	C	1.3723508870576733
733	L	F	1.3721533508103632
519	S	T	1.3700652850472614
27	H	L	1.3685070138556668
195	D	C	1.359090545430175
281	L	V	1.3570526169566508
65	E	Y	1.35535780886837
357	H	K	1.3547398117057983
307	A	V	1.3541211800749904
333	T	N	1.353135291896119
39	Q	Y	1.3509073264881437
192	E	S	1.350317317994489
256	D	P	1.3484262031775474
301	N	S	1.3458835057791598
746	D	G	1.3455769538122802
320	S	H	1.3426302664754397
661	A	H	1.3420519175368175
735	M	I	1.3398496200079677
521	T	Y	1.3388690899540354
653	S	G	1.3379347503168215
151	H	A	1.3370002981408522
628	Q	L	1.3337094739035391
75	Q	H	1.3232648644386822
144	R	Q	1.3183676303282628
185	I	P	1.3153916944333586
195	D	R	1.313035453407583
621	F	S	1.3118862001191136
196	C	K	1.3056808906631194
13	Q	W	1.3023462358183708
439	Q	A	1.300922099202127
185	I	R	1.299969054618268
513	L	C	1.2993870840238368
442	A	V	1.2977369293566088
590	G	R	1.2925845377479253
677	E	R	1.2908254385617006
104	P	T	1.2906734265684043
604	R	W	1.2888217186942075
375	R	C	1.2850061780872546
372	A	D	1.2840391264082305
250	V	H	1.2836985864572594
75	Q	R	1.282344627006904
62	R	K	1.2799713353548012
106	T	S	1.2776255996102794
668	L	A	1.2745428588915104
107	S	N	1.2738022954785866
540	N	Q	1.2719877157140098
607	L	F	1.2628562482673142
674	A	R	1.26121220564794
695	L	V	1.2580657449730275
146	D	E	1.256134269722866
196	C	T	1.2559667824290284
199	A	G	1.2532589239882177
325	F	S	1.2514875933124463
196	C	V	1.2512158114161211
638	V	C	1.2511261887126344
73	Q	K	1.250281957743797
198	I	S	1.249591270166876
333	T	H	1.2492155562011538
573	N	T	1.248055818443876
314	A	V	1.2464240193936298
304	E	L	1.2439369216730636
455	D	F	1.242530703574398
304	E	S	1.2415817151150341
655	V	T	1.2407419854178332
120	E	K	1.2402614239804977
27	H	S	1.2390608929640172
303	T	P	1.2380315159688726
533	S	L	1.2311067290089985
251	R	H	1.227108383012818
406	Q	L	1.2258243002552116
403	V	T	1.2241870667911794
494	V	L	1.2235961086909655
701	D	I	1.2233029879587516
192	E	F	1.2227067366767683
13	Q	K	1.2206786546120147
194	Q	G	1.2201300044470298
715	N	C	1.2174206959799323
111	Y	L	1.2162054236921478
374	L	Y	1.2115658117559887
450	G	V	1.2112004449923819
94	L	A	1.210052168121708
510	N	R	1.2085120873101831
472	E	A	1.2074744423041694
360	Y	A	1.2025377632184948
658	Y	I	1.2025044301091463
196	C	L	1.2018662364512733
465	P	H	1.2018066152099303
554	I	G	1.2016157043949696
314	A	S	1.2005490863611046
631	M	L	1.199567889286131
416	G	L	1.1971330517148304
336	S	L	1.1967003575905375
81	T	N	1.1965607306546864
402	L	F	1.1961772016658845
211	L	I	1.1957622557974001
73	Q	N	1.1920313148412671
371	T	I	1.1900821058586653
662	T	Y	1.1891455037289331
443	K	F	1.1873800374287653
575	M	L	1.1863870473084883
659	N	S	1.1853030994758587
668	L	F	1.18519515683487
439	Q	F	1.184471338232256
452	E	T	1.184097169333128
146	D	K	1.183655153538102
551	Q	W	1.1835704992468363
335	G	R	1.1818848945134968
77	L	Y	1.1790639095372257
591	Q	G	1.177830742747563
192	E	H	1.1777649506975214
158	E	T	1.1756173515470898
149	P	C	1.1737074427125873
565	S	T	1.169759868456987
377	A	R	1.1693689652814774
265	N	H	1.1689239092088244
342	E	Y	1.164286115508656
5	K	T	1.1633690652117323
255	V	G	1.1616623927318128
327	G	V	1.1601933099555783
36	S	I	1.1600781179647284
593	S	G	1.1577277852769143
149	P	T	1.1557893920921414
196	C	Q	1.15378540467462
213	R	H	1.1524342162303138
169	P	Q	1.1522490143148223
677	E	P	1.150218939820039
195	D	Y	1.1488265889192124
195	D	L	1.147533925924492
556	N	K	1.1472209104671287
511	V	Y	1.1428548671502552
440	K	E	1.141466356955824
309	D	V	1.1398472808207665
306	Q	A	1.137828980535429
278	A	F	1.1345168125444298
196	C	P	1.1333422004185876
249	E	L	1.13106956784041
195	D	V	1.1293654084310676
588	A	P	1.1238666056833047
317	L	G	1.1219089753593836
271	T	Q	1.1201678804703852
162	V	S	1.1195780264426005
412	K	T	1.118232846711416
556	N	F	1.1170459541827136
439	Q	N	1.1167332848617855
153	D	Q	1.1160173648213014
701	D	V	1.1154731007382972
65	E	S	1.1143231637887452
365	M	C	1.112329154737904
375	R	L	1.1118160998456759
152	A	K	1.1103731338124159
109	V	G	1.1062817012411774
615	I	C	1.1060617598933447
118	Y	H	1.1058864431216133
677	E	C	1.1054130566449265
378	T	P	1.1040159372601208
342	E	F	1.1033623976862779
380	R	A	1.1031084058284886
195	D	I	1.1027056104390247
512	L	R	1.1009215649259787
243	M	A	1.1001387635824804
502	L	N	1.0983367386074956
393	S	E	1.0983023192090668
113	K	A	1.0923259671254388
90	M	C	1.0910883884624596
152	A	Q	1.0908349740761376
309	D	Q	1.0898863526495461
64	M	E	1.0869555073016433
74	G	S	1.085130855656323
583	L	I	1.0822169563519657
507	Q	R	1.0802473456016073
409	C	P	1.0801677500234783
383	Q	R	1.0786872885625864
203	V	T	1.0769034005218778
522	Q	F	1.0763639496243484
750	A	V	1.075863944249493
205	Y	H	1.0748210603356934
364	T	V	1.0724145282293025
372	A	T	1.0700680999584213
192	E	L	1.0694786640114942
413	A	V	1.0680514855118168
431	M	R	1.0671897116957794
611	D	R	1.0656033127184228
84	A	T	1.063364039024956
186	T	R	1.0627743523673578
376	K	I	1.0624064272097131
453	P	D	1.061689952630528
444	V	A	1.0609541147590513
249	E	V	1.0601997450257965
255	V	I	1.0587138530664593
490	S	G	1.057649700498105
113	K	Q	1.0575987931109008
227	V	H	1.057168587664943
123	E	R	1.0562260014582108
412	K	M	1.055716891835747
473	M	W	1.0555695597138985
104	P	G	1.0551117857871453
524	T	A	1.0517986990914763
470	S	A	1.0500215079134085
691	L	P	1.0459754620893875
160	Q	G	1.0432587736766858
743	I	M	1.0417651471102725
351	T	G	1.0415810977442685
443	K	T	1.0414455640440317
155	S	R	1.03897355784421
201	L	S	1.0370355429540794
155	S	T	1.036563312218343
358	E	N	1.035557110705016
627	E	M	1.0355032862111118
163	I	S	1.0347137138615148
635	S	G	1.034464250640367
25	V	A	1.0340998940954833
274	A	M	1.0320988477980848
715	N	M	1.031296968859467
298	L	V	1.030546825880066
104	P	H	1.0291717433376781
395	A	C	1.028791795639961
205	Y	W	1.0284019957267962
47	M	T	1.026008470293
279	S	N	1.024558360554828
453	P	C	1.0242239926253893
361	E	D	1.0239696088506964
507	Q	I	1.0233860818915332
302	P	K	1.0230542790676402
693	G	E	1.0218574258923672
192	E	G	1.02168933751541
416	G	C	1.0195701936873336
391	E	S	1.016003245676308
718	K	R	1.0156679080682653
664	R	G	1.0149132991554841
236	Q	V	1.0129928915910966
619	L	P	1.0129045781037476
672	A	T	1.0122600691831984
380	R	S	1.011811852437549
47	M	I	1.0111825136178128
74	G	T	1.009920778177161
352	L	P	1.0088337556549776
704	Y	H	1.0086264004822723
315	M	A	1.007983170168188
532	S	T	1.0032588607263595
217	F	L	1.0022532845601793
703	R	N	1.0013141406351325
578	E	T	1.0008738793236047
360	Y	F	1.0003859460193625
461	I	C	1.000174112207403
239	C	A	0.9996665323150911
37	G	E	0.9985392136618189
645	M	L	0.9975380658267311
416	G	Q	0.9974569129558234
297	I	L	0.996216936453375
376	K	C	0.9957935356506974
30	I	V	0.9924888425277462
252	N	C	0.9916102265534535
593	S	W	0.9914725372537739
186	T	G	0.9897864678844243
546	L	I	0.9884990637841454
687	E	Y	0.9878823074239635
306	Q	T	0.9854132419452362
302	P	V	0.9848266921714709
313	A	G	0.9837674865342425
10	L	Y	0.9835940344019781
614	Q	K	0.9830971818966846
707	A	P	0.982329581065188
196	C	G	0.9820507857379787
389	R	T	0.9811360978875866
293	R	I	0.9782667591212691
117	T	K	0.9778180944645359
297	I	C	0.976142346720911
185	I	V	0.9739123858099467
300	Q	M	0.9732971170100436
176	I	A	0.9714207041930654
540	N	S	0.9701471334342656
101	R	S	0.9695904621233552
63	I	Y	0.9676828152568381
441	D	R	0.965138623486756
634	S	R	0.9650192815552693
582	S	A	0.962362527494141
63	I	D	0.9618163054560677
300	Q	G	0.9611529949237642
560	V	N	0.9603647102355887
473	M	A	0.9600059950878771
483	M	N	0.9585241396770227
715	N	L	0.9579731593719737
496	V	C	0.9560597338043686
481	S	G	0.9552325973720622
644	G	S	0.9547127577824983
587	A	R	0.9510135277879165
655	V	C	0.9509713824313116
233	H	R	0.9506872740412436
715	N	T	0.9501164775416039
64	M	R	0.9498019709809086
314	A	T	0.9484855154933127
188	E	A	0.9472055770323444
297	I	R	0.9469989415436562
477	G	S	0.9468663792388744
360	Y	T	0.9464202003734803
521	T	M	0.9453844464272159
156	A	C	0.9452400445651428
382	I	Q	0.9448468267049787
185	I	T	0.9440250580389812
303	T	S	0.9432058522944504
694	F	G	0.9424623455329391
551	Q	F	0.9421424741505006
132	P	A	0.9406048550439623
320	S	T	0.9395853127510941
645	M	V	0.9395433194809198
255	V	Q	0.9393734071564165
532	S	A	0.9376238741281173
614	Q	H	0.9376061717843314
497	S	L	0.9374416627731668
81	T	Y	0.9366352269174154
136	R	K	0.9347265038916555
393	S	L	0.9345475982397516
193	L	I	0.9342785789530025
250	V	Q	0.9340655811567933
304	E	P	0.933724517753585
526	K	L	0.9308211545132931
699	K	N	0.9304219253977314
193	L	R	0.9301456270927554
457	V	A	0.9295736131727774
142	R	G	0.9293653495504319
153	D	S	0.9293049898132525
666	T	S	0.9292499702182825
150	G	V	0.9290367508375312
497	S	W	0.9289150762766664
627	E	W	0.9285814255883436
60	D	A	0.9281385207712279
381	L	I	0.9274377861824511
75	Q	E	0.9273674896628276
637	T	Y	0.9263540654274162
286	S	R	0.9260557717013912
85	G	P	0.9257720320110603
644	G	P	0.9247552723528791
374	L	P	0.9241919859710137
251	R	E	0.9240375282629527
183	L	M	0.9238291588166038
648	L	T	0.9231633063502093
185	I	H	0.9224847723854234
421	V	C	0.9218117270727472
179	S	M	0.9202000750635871
81	T	I	0.9191127557688027
195	D	Q	0.9186414594201384
623	A	T	0.9179453303608548
258	S	N	0.9156702833853746
568	P	L	0.9156161195694866
155	S	C	0.9142166852970526
553	I	A	0.9139408385894238
104	P	E	0.9125281993166405
306	Q	R	0.9116569390550738
325	F	L	0.911180241753434
185	I	A	0.9102705889078937
394	I	L	0.9099246903524444
501	F	Y	0.9086657400518536
611	D	M	0.907491850073992
192	E	Y	0.9070670281832346
457	V	P	0.9052274880719705
398	I	V	0.9047289696383848
226	S	G	0.902616905269365
188	E	F	0.9026007732280226
522	Q	Y	0.9022327245767929
701	D	M	0.9019428094591934
188	E	S	0.9013462150297679
497	S	C	0.900840583000729
382	I	A	0.8979968218041298
643	S	C	0.8965923629967492
496	V	H	0.894732917879043
371	T	L	0.8942565565005971
453	P	F	0.8941537447826958
495	V	L	0.8932977189895587
35	T	C	0.8920602835788246
510	N	K	0.8906631366178971
605	D	N	0.8894600320544593
108	T	P	0.8890594110069561
319	I	L	0.8884661242637334
252	N	I	0.887459523488285
426	Q	K	0.886968056472896
598	T	V	0.8868526877877922
661	A	N	0.8851799443828706
39	Q	N	0.8849735371696882
136	R	Y	0.884818636062693
321	S	A	0.8835340093607625
514	S	I	0.8833895608173399
648	L	A	0.8826712388957682
196	C	I	0.8824653846887521
523	G	T	0.8812533258503997
315	M	F	0.8807319123449284
505	R	W	0.8804724653468678
627	E	S	0.8797009418023922
712	E	W	0.8790623878376871
591	Q	T	0.8757538109907682
637	T	P	0.8753987297236606
462	G	R	0.8749717062490096
435	L	I	0.8743963967673617
472	E	H	0.8734594008194932
406	Q	K	0.8718937324874796
674	A	Y	0.8673436987031734
193	L	T	0.865951981781675
270	A	P	0.8657742577879572
333	T	Y	0.865171462386091
511	V	P	0.8617464061847094
192	E	C	0.8606398084969462
251	R	S	0.8600985457917186
149	P	S	0.859740432186129
304	E	V	0.8591901934615982
626	P	L	0.8591578195275013
226	S	N	0.8588872645788564
216	R	N	0.8571170005802692
46	R	M	0.8536380172098094
179	S	E	0.8518365577611083
69	E	R	0.8504775181111036
314	A	G	0.8495371183136066
360	Y	C	0.849012096244222
532	S	L	0.8467251221128822
384	L	M	0.8454172393607808
179	S	H	0.8450757342903019
336	S	P	0.8446392539683064
524	T	C	0.8442916978561047
357	H	A	0.8436182549995411
313	A	S	0.8436006995028018
155	S	V	0.8433497200982897
331	K	R	0.8429490126843736
162	V	M	0.8417173148186016
240	W	R	0.8409349549090668
146	D	R	0.8409019319779608
327	G	R	0.8387330600588606
77	L	N	0.8385071773387526
340	R	M	0.8381022868201041
429	N	H	0.8363174295862884
284	C	Q	0.8348285092289937
188	E	K	0.8344648379907958
227	V	F	0.8342523028029207
675	L	W	0.8338688515316667
607	L	P	0.8325928000162506
188	E	W	0.8321106219989716
491	T	K	0.831607829771276
380	R	L	0.8315640230825704
214	K	F	0.8310518739923127
92	S	T	0.8304964645543403
360	Y	M	0.8285491319855085
77	L	G	0.8284771588255686
439	Q	C	0.8276084001719887
252	N	R	0.8275128961592326
542	P	S	0.8269472275655345
627	E	C	0.8266436309449495
157	K	N	0.826391298540304
72	E	D	0.826383662338325
187	R	I	0.8261060923980988
381	L	V	0.8252432493074894
349	L	F	0.8252137963575663
582	S	C	0.8246124674194221
127	H	R	0.8242503373133129
392	Q	R	0.824031230307445
377	A	C	0.8239974299703072
3	R	Y	0.8234678533317389
535	M	I	0.8229431243008456
239	C	Y	0.8227269448491947
104	P	Q	0.8218339406109774
156	A	H	0.8212620312665512
72	E	T	0.8208673396767668
366	V	A	0.8196055740103004
670	K	L	0.818306367949487
701	D	E	0.816545561631394
532	S	Q	0.8162401991779903
182	Q	P	0.8156816415305617
273	S	G	0.8153002953223738
362	E	A	0.8141657039449797
12	S	W	0.8133928630460282
131	G	D	0.8130154899372822
491	T	R	0.8129736594819232
389	R	V	0.8128221792103894
282	E	V	0.8123196520834551
711	N	Q	0.8114310820674427
159	A	V	0.8081563691101206
92	S	L	0.8076095525324488
655	V	M	0.8070743829990369
659	N	K	0.8063288242830912
210	E	H	0.8056396696016486
136	R	H	0.8056316535236517
364	T	G	0.8040578792661864
36	S	R	0.803849932936656
168	F	Y	0.8034044749457422
261	I	H	0.8032994931153467
9	D	W	0.8031722884553988
24	T	Y	0.8029643523584787
570	M	C	0.8028630124098965
69	E	M	0.8024480300875777
30	I	C	0.8012435908253072
72	E	W	0.8007580045101438
97	T	I	0.7998843787325561
625	P	L	0.7995206521762265
195	D	S	0.798144793517601
161	D	S	0.7975542968176873
589	R	L	0.7970213060409032
661	A	P	0.7967169360339508
524	T	L	0.7961838749491646
677	E	M	0.7961589233012608
510	N	S	0.7957815450746867
361	E	L	0.7950184696096998
620	P	A	0.7947630562981729
570	M	W	0.7943578274255931
69	E	H	0.7928870537305164
457	V	R	0.7928165531091175
447	Q	P	0.7926514394293274
461	I	A	0.7922372158117086
147	I	C	0.7917083095803621
494	V	M	0.7911159596498029
758	I	R	0.7905309232882322
155	S	G	0.7900892657085935
194	Q	P	0.7887050255339648
158	E	N	0.7861891358017415
511	V	A	0.7859533662166225
368	R	V	0.7851468482303924
646	R	K	0.7841315485122804
346	T	A	0.7836665593006034
636	L	M	0.7836596045412039
61	K	V	0.7832033630369014
42	N	I	0.7830770721439543
546	L	A	0.7794640683458608
625	P	A	0.7782737524668741
695	L	P	0.7778599443336213
337	S	Q	0.777342469369918
206	M	I	0.776352495126669
652	N	C	0.7741848061851907
714	S	R	0.7737787945489337
477	G	H	0.7737174547293771
538	E	G	0.7732221407866139
134	H	L	0.7727216059009692
141	I	C	0.7726232275555356
517	E	G	0.7721161488679352
88	R	D	0.7714756309932976
448	N	D	0.7707422000054169
340	R	G	0.7705036335267571
673	G	H	0.7696576098011647
247	G	N	0.7695010449706299
546	L	V	0.7691360931582708
75	Q	K	0.7684551562093157
51	M	R	0.7678185569231836
640	V	L	0.7649063879615614
441	D	T	0.7649030011885881
658	Y	H	0.7639070198401813
53	M	A	0.7638749079778839
55	Y	C	0.7622038671956899
464	L	G	0.7621960655455925
202	M	R	0.7619076279888982
478	I	T	0.7616867837878122
600	F	V	0.7614011371897305
320	S	V	0.7610144635709392
448	N	L	0.7604675060717222
377	A	I	0.7582515775600335
95	A	T	0.7571152296219156
51	M	V	0.7565966831243375
432	H	T	0.7557614833775195
443	K	S	0.7550989794654609
342	E	K	0.7550744896877356
196	C	E	0.7543540896987121
153	D	P	0.7539955516278783
308	V	L	0.7526308007538319
336	S	M	0.7517869524889603
431	M	V	0.7506368586784958
429	N	D	0.7502253964792943
421	V	S	0.7496524859858879
558	E	L	0.7490860688199006
324	S	V	0.7489033203110972
424	A	T	0.7487943428330445
274	A	P	0.748076580972433
412	K	C	0.7465311250264394
733	L	V	0.7456322794930174
613	V	R	0.7452665279207992
330	F	Q	0.7448171679545948
482	K	V	0.744061050368952
337	S	E	0.7440056264892875
514	S	M	0.7435890049671466
53	M	H	0.7433705690539831
117	T	I	0.7399642651467163
13	Q	Y	0.7398972916637705
491	T	C	0.7384440074531887
406	Q	C	0.738282783418513
506	D	G	0.7382014426917668
310	I	T	0.738150653162155
219	P	L	0.7379836504187353
64	M	K	0.7374538045823597
267	V	A	0.7370790856856448
75	Q	L	0.7369015248077244
276	P	S	0.7365206238827641
611	D	T	0.7358916388656804
47	M	V	0.7358032555751799
563	Q	G	0.7356740811713935
405	S	C	0.7355803467267771
222	G	S	0.7351011753455166
52	A	P	0.7350769571950604
700	E	I	0.7340495239677384
72	E	C	0.7340280790933837
428	L	I	0.7336118019035015
470	S	R	0.7335377495175909
535	M	V	0.7333987926963471
231	V	E	0.7329404717844565
320	S	G	0.7329174104946427
648	L	F	0.7321635562353591
526	K	M	0.7320574861144292
651	G	D	0.7316483450243801
369	R	G	0.7315502134349443
9	D	N	0.731347906856525
13	Q	R	0.7312287285634939
654	P	A	0.7301676377107684
513	L	M	0.7299762881248562
547	V	A	0.7297935389946953
388	G	H	0.7291253308147915
154	L	V	0.7290674563760134
249	E	K	0.7287185724075328
574	K	L	0.7286376952086496
230	E	K	0.7283827510904205
272	V	F	0.7279066188326563
535	M	L	0.7275241258638377
709	S	L	0.7263610201625618
439	Q	M	0.7259357481253107
137	N	L	0.7251312208525288
587	A	M	0.72390914194221
404	F	Q	0.7237875861006726
425	N	R	0.722355479122891
483	M	F	0.7223007121599712
491	T	P	0.7220855586375432
464	L	T	0.7209385950872282
295	V	I	0.7209143340527954
22	K	C	0.720661894552686
116	K	Q	0.7203850368806574
655	V	L	0.7201599393123183
296	D	L	0.71985346181414
504	V	I	0.7196610341765236
575	M	W	0.7184143453690869
491	T	G	0.7174618996470095
188	E	C	0.7160854970068699
711	N	Y	0.7158349120223653
430	P	W	0.7156363214443685
205	Y	C	0.7150288708380095
543	E	C	0.7147171818055806
304	E	I	0.7137013450889474
224	T	L	0.7130488637998807
41	K	E	0.7130293327215492
140	K	S	0.7113432454477646
402	L	T	0.7109060774394033
164	M	V	0.7103687975653519
342	E	G	0.7090061410208278
654	P	M	0.7088783326267335
494	V	A	0.7081297478814464
65	E	L	0.7069549504283689
106	T	P	0.7066562086051146
490	S	V	0.7061082320895462
384	L	P	0.7046349614609758
675	L	I	0.7042728872332756
600	F	L	0.7038540968280583
60	D	H	0.7037155740593026
27	H	R	0.7028393841203245
37	G	R	0.7011157596939666
292	I	D	0.700427029381013
72	E	H	0.6999625529282311
44	A	F	0.6996787233356341
74	G	L	0.6993284351148558
363	F	M	0.6981455484071302
207	L	P	0.698064082920161
110	H	K	0.6976976831045102
598	T	H	0.6975772716506069
107	S	G	0.6966471603048857
409	C	R	0.6964654013251615
628	Q	A	0.6963657240173532
392	Q	G	0.6961470002078048
450	G	R	0.6961413998225113
432	H	Q	0.6955668556629554
622	A	F	0.6935133927558049
426	Q	R	0.6934110494916929
303	T	L	0.6932361741711861
436	R	L	0.6929785665243237
270	A	V	0.6912822428366333
391	E	M	0.6909422076956336
39	Q	G	0.6906969485953569
317	L	S	0.6891236480246948
502	L	T	0.6890541661608439
376	K	N	0.688288655012831
658	Y	C	0.6876883208163002
682	G	K	0.6870951188951716
161	D	H	0.686854443599472
581	Q	M	0.686525595229512
453	P	S	0.6864717227705605
581	Q	F	0.6842718308285346
500	R	L	0.684113135734704
188	E	Y	0.6827639261894872
386	V	S	0.682740965878481
507	Q	V	0.6819410660211905
76	T	A	0.6818155256362614
535	M	N	0.6817623838913502
283	M	L	0.6815711460678364
70	R	S	0.6815559636697109
394	I	V	0.6812635378784462
253	D	N	0.6811716349885918
687	E	K	0.6811630734900834
342	E	C	0.6808839564520394
522	Q	M	0.6807506617530289
12	S	Q	0.6777378126211859
511	V	T	0.6774856564817812
559	T	H	0.6766257091157302
9	D	G	0.6765230867749373
86	S	L	0.6743301634744302
214	K	L	0.6739966409184796
32	K	Q	0.673279266274135
746	D	N	0.6727738452974292
406	Q	R	0.6725034946937023
84	A	P	0.6717367260061512
749	T	A	0.6715422953223388
591	Q	L	0.6714321762112544
202	M	V	0.6714108843958858
468	T	S	0.6712784794501117
315	M	I	0.6710414479474939
60	D	P	0.6706187659921404
385	I	M	0.6695524999271708
48	K	E	0.6694103575629954
563	Q	K	0.6679508944376479
537	W	T	0.6662701919433799
697	L	H	0.6657129823203434
303	T	K	0.6653563750129237
551	Q	V	0.6653557538383829
547	V	G	0.6652596500797568
652	N	P	0.665126925413553
497	S	G	0.6635250489724747
306	Q	L	0.6628014854674044
254	D	L	0.6625999140124363
461	I	V	0.6621036710458182
191	E	H	0.6614293638202658
342	E	W	0.6612841609767535
184	T	I	0.6609940803572503
448	N	P	0.6609323968840739
192	E	T	0.6609253648736717
447	Q	S	0.660654279261807
58	T	S	0.6595555339212013
81	T	G	0.6591701923097261
174	A	V	0.6589565916491726
17	R	C	0.6587677465045435
439	Q	R	0.6574538323957023
399	I	V	0.656895208633958
284	C	R	0.6567034164353919
655	V	Q	0.6561481656761244
601	Q	R	0.6555215796033147
319	I	T	0.6549646032801358
136	R	L	0.6545275455754641
273	S	P	0.6529330036983741
143	R	Q	0.6526374504483144
136	R	F	0.652404913937903
324	S	G	0.6511358280006293
470	S	G	0.6510277701952799
725	L	H	0.650860849085317
711	N	L	0.6502997720252988
509	G	R	0.6502636702228027
594	G	E	0.6498045586605589
524	T	H	0.6493538217048078
130	F	V	0.6490808569839525
509	G	E	0.6487985944038002
652	N	E	0.648785111909169
592	Y	F	0.6487209337833653
352	L	C	0.6483656399625851
405	S	L	0.6479496089869934
674	A	F	0.6471780023537297
513	L	P	0.6467329969384372
235	T	C	0.6449238296752103
159	A	S	0.6448718357593144
117	T	Y	0.6442518609892611
438	F	A	0.6428404485983595
194	Q	H	0.6427440580800076
448	N	G	0.6426410217128515
561	K	R	0.642071079627342
512	L	I	0.6420620028450413
184	T	S	0.6416948341948613
343	E	N	0.6415760675299437
253	D	G	0.6409258365792886
332	R	K	0.6405178129954793
194	Q	S	0.6402603840547249
543	E	L	0.6397697603015985
478	I	V	0.6391935744002678
53	M	L	0.638608570191279
583	L	P	0.6384981887060164
683	T	C	0.638160619623244
436	R	Y	0.6378996957154733
402	L	S	0.6374727177629803
69	E	Q	0.6373651412752134
466	D	R	0.6371503913238596
30	I	T	0.6366794130483645
524	T	Q	0.635660751965688
414	V	A	0.6355104161995595
467	M	F	0.6355100172736163
606	V	I	0.6353915614040986
116	K	V	0.6352133793684424
439	Q	E	0.6342253047554518
284	C	M	0.6339812623089779
628	Q	V	0.6338332338954339
237	G	E	0.6335141283086428
59	A	S	0.6333506789703983
77	L	P	0.6329744799194498
321	S	P	0.6325427286824891
210	E	L	0.6321286297906522
193	L	H	0.6316667823852159
438	F	S	0.6316405566508471
329	T	V	0.631612949209989
134	H	I	0.631591220291677
458	M	P	0.6312164573799149
357	H	G	0.6301251062529726
299	R	Y	0.6289662393171785
424	A	V	0.6282677411964327
312	K	E	0.6273968173645931
492	E	K	0.626963829526165
430	P	G	0.6257591583361249
50	M	L	0.6257381121242098
301	N	T	0.6252807189145241
207	L	M	0.6252306561818772
304	E	Y	0.6240098274370733
74	G	H	0.6228240204287084
663	K	V	0.6227059176463303
253	D	R	0.6222790833077914
425	N	V	0.6217975377033986
87	D	I	0.6214978071030343
337	S	M	0.6212310826092319
642	G	R	0.6206498195099421
301	N	H	0.6203665866020115
334	S	A	0.6199222423483116
543	E	S	0.6198260453386392
65	E	H	0.6195688641207693
463	I	Y	0.6193341268631357
250	V	R	0.6191124872126296
72	E	P	0.6180515608369844
96	V	L	0.617896834569234
676	T	V	0.617887501504733
248	G	V	0.6178414705423775
422	N	I	0.61713466630584
67	I	Y	0.6170427865898387
348	N	D	0.6169148782983415
573	N	C	0.6168790626028294
78	W	M	0.6167163915341538
455	D	Q	0.615793255990034
282	E	K	0.6144221123757357
302	P	W	0.6142581804322002
12	S	I	0.6138426310475779
495	V	A	0.6137796050218818
447	Q	I	0.6133506382496127
563	Q	A	0.6128757443655671
580	F	S	0.6124728518991985
514	S	V	0.612081060927333
217	F	S	0.6115482663157378
110	H	P	0.6108590231339082
573	N	V	0.6104638235747234
331	K	E	0.6102872373034783
24	T	P	0.6102700408836627
526	K	F	0.6095829094802291
558	E	G	0.609095204497382
120	E	R	0.6081578584315491
321	S	K	0.6076618068083698
182	Q	Y	0.6075921940953446
320	S	N	0.6074764278941044
214	K	R	0.6064867207959818
708	L	M	0.6056741787920841
377	A	Y	0.6054277759317949
240	W	A	0.6046256491709495
603	M	K	0.6042681680270171
409	C	A	0.6036582894894283
343	E	G	0.6035803234724347
631	M	I	0.6025882123709506
222	G	H	0.6025211618329153
21	T	L	0.6025129253762529
471	T	M	0.6021170775383271
32	K	E	0.6008938935665569
534	S	F	0.6002169575657127
195	D	A	0.5987422723483103
153	D	C	0.5984323353636637
158	E	R	0.5977831817043828
525	E	P	0.5977372127842618
385	I	A	0.5977231989796231
80	K	A	0.5975390845427707
12	S	T	0.5974698517116755
407	E	G	0.5968133801970593
611	D	G	0.5958030359208716
155	S	P	0.5952064534791285
357	H	Y	0.5942785728648549
48	K	N	0.5940984803239339
210	E	R	0.5938576050019413
129	T	Y	0.5936184909538619
496	V	M	0.5930920933225076
636	L	A	0.5918653494759488
600	F	Y	0.5916975284052187
464	L	P	0.5905298315135247
515	P	A	0.5903009403157996
9	D	K	0.5899546012195809
628	Q	R	0.5894172139302817
72	E	G	0.588999646005814
218	L	F	0.588511670290424
640	V	Y	0.588394282075265
226	S	R	0.5877279064328215
193	L	S	0.5876780358195456
412	K	Q	0.5875468104630458
271	T	A	0.5872209858934391
534	S	L	0.585777109470381
299	R	K	0.584817637661279
94	L	P	0.5836691624207894
552	W	R	0.582954578428447
646	R	W	0.582598916909261
639	N	D	0.5825848433668076
154	L	D	0.5819859535637127
188	E	H	0.5815168213713225
439	Q	Y	0.5810106534773547
182	Q	D	0.5805834567269814
94	L	K	0.5803294477451589
26	D	Y	0.5797377900926667
304	E	T	0.5793674531752891
443	K	R	0.5793484089496117
104	P	A	0.5790262763405989
505	R	S	0.5787121596387814
89	V	R	0.578394483088364
191	E	G	0.5775018493454425
104	P	N	0.5759457171136547
24	T	H	0.5757987037996773
724	V	A	0.5745331777175346
591	Q	P	0.5744880766421937
661	A	S	0.5737721077964478
556	N	S	0.5737696452891347
387	S	F	0.5731737042137027
643	S	H	0.5725375393128017
714	S	A	0.5720443041363894
166	V	M	0.5715180235965279
711	N	C	0.5711690694194549
555	R	S	0.5710027787966115
186	T	F	0.5707760091958219
597	R	F	0.5696070096378211
75	Q	V	0.5695059477319045
26	D	S	0.5693067490250475
641	R	K	0.5692964832888676
358	E	L	0.569040496771946
23	T	I	0.5685981412333533
508	R	W	0.5682913231105574
471	T	G	0.5679560562066366
377	A	T	0.5677242278468696
519	S	C	0.5676602250332112
382	I	G	0.5671949164669645
722	A	Y	0.5666975950367037
499	D	S	0.5666895639803528
317	L	A	0.5664548389999952
447	Q	A	0.5661321424020768
570	M	Y	0.5649013118739069
301	N	D	0.5637436075868639
379	R	H	0.5626977779350877
196	C	Y	0.562678566830739
198	I	V	0.5622883825190296
728	Q	L	0.562085881703584
391	E	F	0.5620401912050127
104	P	C	0.5616799790625605
422	N	K	0.5610324450035802
334	S	P	0.5606083727988024
109	V	L	0.5600683250253162
215	T	C	0.5600105234529841
615	I	A	0.5598386833475117
666	T	N	0.5589277443791105
608	G	S	0.5588669783304331
625	P	S	0.5571533167007184
110	H	L	0.5571020506513392
176	I	G	0.5567017186708233
77	L	F	0.5561952467457884
48	K	P	0.5558705346682501
451	I	K	0.5557969030601908
551	Q	C	0.5554439566566945
663	K	E	0.5553852541882703
462	G	L	0.5551929546397093
459	G	W	0.555041521212382
312	K	N	0.5550175581705057
283	M	I	0.5546607020338685
101	R	T	0.5530657627438327
253	D	A	0.552834822880418
120	E	L	0.5524263336907294
281	L	S	0.5523117104194943
692	R	I	0.552118189254643
697	L	N	0.5520516715382983
590	G	E	0.5509691226614325
713	L	M	0.5499661943801115
682	G	A	0.5495733375556769
257	Q	G	0.5491092469287197
386	V	L	0.5487246258766677
89	V	E	0.5483591217350733
377	A	L	0.5482052312504736
630	R	G	0.5481705102728867
81	T	A	0.5478397073878368
689	A	V	0.5476901832476103
414	V	I	0.5476682685614485
9	D	A	0.5475257213447137
484	G	E	0.5472603204701222
6	E	Q	0.5471159965180288
185	I	Q	0.5458840865957861
423	R	S	0.5450175162359038
558	E	V	0.544626074742424
120	E	D	0.5444629537437082
235	T	G	0.5441846156520255
726	I	E	0.5441493904723431
570	M	V	0.5440597358347221
702	K	V	0.5429739028693196
673	G	R	0.5427423225520891
31	I	T	0.5424385077991524
440	K	Q	0.541670882696116
474	S	G	0.5411289389027948
481	S	N	0.5408480790482665
601	Q	F	0.540651090940051
89	V	A	0.5406320078445764
160	Q	V	0.5404968357932972
231	V	S	0.5404578578832481
341	E	G	0.5403915278163047
263	A	S	0.5402839924809324
260	I	R	0.539635875429393
31	I	S	0.5390133834343458
197	K	V	0.5383433704370004
354	I	T	0.5381912477615679
392	Q	H	0.5380392736735925
445	L	P	0.5376046387920886
530	T	F	0.5373033280477476
437	H	Q	0.5372622375337271
471	T	R	0.536620085485892
477	G	E	0.5350448656955137
32	K	A	0.5348720679895586
374	L	M	0.5344900075761488
674	A	K	0.5342565320694419
358	E	T	0.5338670351097937
658	Y	W	0.5337498353915281
327	G	N	0.5332021936097175
157	K	E	0.5332020158469871
668	L	Y	0.532555669258046
342	E	T	0.5321585013896806
172	V	M	0.53197337150863
704	Y	I	0.5318915807305101
137	N	R	0.5315029366249565
393	S	N	0.5307351904308873
105	T	H	0.5305134358547162
220	V	Y	0.5304933124203289
32	K	G	0.5304292122528115
464	L	Q	0.5304050386359477
6	E	K	0.5299071040925073
675	L	V	0.5297187162588521
273	S	L	0.5295784526686588
671	D	N	0.5291346112501399
230	E	P	0.5283260920356622
641	R	G	0.528321644435509
211	L	S	0.5282138635669091
208	E	D	0.5282080285176542
686	V	C	0.5281689698696194
540	N	G	0.5279418190999912
422	N	S	0.5278947932588612
613	V	S	0.5277725322780206
458	M	I	0.5277182840032167
380	R	G	0.5275061190824436
238	T	V	0.5272366244422475
442	A	T	0.5269131940974913
175	R	I	0.5261750977753655
183	L	F	0.5256089456895944
93	P	M	0.5250861350312627
434	L	Y	0.524292245895055
302	P	Q	0.5242704902089764
382	I	R	0.5241374059589781
548	N	D	0.5235648452441231
309	D	Y	0.5234264720284062
475	L	I	0.5233455446200592
717	A	E	0.5227873902880725
61	K	T	0.5224441299047505
122	V	L	0.5224104649731051
151	H	R	0.5223909570371538
28	M	T	0.5222312637606731
101	R	H	0.5221711289543367
370	A	V	0.5220943362352107
24	T	N	0.5216891889378464
292	I	L	0.5214971864702754
440	K	A	0.5209174326732637
336	S	K	0.5207790764224622
155	S	W	0.5205842384589061
657	N	I	0.520421221331709
346	T	S	0.5201354801166514
235	T	I	0.519713353144854
385	I	L	0.5194169524786288
64	M	I	0.5193491000894369
753	R	W	0.519226127890244
572	Y	M	0.5190862950098268
533	S	A	0.518600638467364
342	E	H	0.5185509886917871
487	E	G	0.5181192883662221
63	I	M	0.5173228082704179
408	D	E	0.5168317897898252
535	M	Q	0.516595044452986
319	I	V	0.5162919109513932
85	G	V	0.5161411250093969
363	F	C	0.5156284892574573
596	V	M	0.5154997486449456
246	P	M	0.5154444495606517
284	C	L	0.5150566255380161
453	P	I	0.5130707110889411
51	M	P	0.5125500401501178
102	N	Q	0.5124388084528648
23	T	M	0.5121495521077093
372	A	C	0.5120700099577448
150	G	D	0.512046011402262
18	E	W	0.5119357286233839
491	T	S	0.511858187965068
505	R	Y	0.5117863629602772
634	S	L	0.5117131210624245
264	R	G	0.5117035060361362
477	G	Y	0.5112324873740808
100	N	Q	0.5111408582332151
350	Q	R	0.511051528122862
342	E	A	0.5107723382564167
626	P	M	0.5106969512460229
155	S	H	0.5106516413202473
639	N	L	0.510428084318223
288	Q	L	0.5103220710714114
546	L	G	0.510317043543822
207	L	V	0.5102323000262229
473	M	E	0.5099756492662352
647	I	L	0.5096921921355221
324	S	C	0.5096785069517782
238	T	K	0.5090257485448543
682	G	D	0.5084950312502192
35	T	K	0.5082738714163023
85	G	E	0.5082215909407161
468	T	F	0.5080946970041353
211	L	T	0.5079959563054923
152	A	R	0.5075298304393935
376	K	L	0.5073331551147433
76	T	Q	0.5072707302363795
158	E	Q	0.5070798336843847
144	R	L	0.5065733877545732
437	H	C	0.5059503949351716
411	I	F	0.5056825636668267
511	V	F	0.5056765841257042
9	D	I	0.5053503291346139
351	T	I	0.5051722239091045
149	P	A	0.5046251259943103
705	G	C	0.5040768444426638
691	L	R	0.5031660234411715
355	R	L	0.5029711027208337
516	E	K	0.5029061337534003
728	Q	R	0.5028657493661842
566	Q	A	0.502119760145692
692	R	L	0.5018437134085468
60	D	S	0.5017163660410577
85	G	D	0.5016294992794011
27	H	T	0.5015797370925162
137	N	D	0.5011627995570938
540	N	T	0.5010758348397687
114	V	A	0.5007981751118344
14	S	A	0.5004613744044213
52	A	G	0.499958587322771
242	Q	R	0.4999128687620476
190	K	W	0.4994210950062181
473	M	Y	0.49936454253417434
318	R	H	0.49889285798699934
5	K	P	0.4986610471423223
302	P	N	0.49735841287460403
258	S	R	0.49704188872217275
87	D	C	0.4969877138204299
655	V	I	0.49663715077822174
395	A	F	0.49613384976927427
157	K	I	0.49566749685018624
64	M	F	0.49562844414641444
107	S	H	0.4952459094921291
386	V	H	0.4950978930380297
122	V	K	0.49496617342168564
590	G	K	0.49416521908603933
90	M	R	0.49410052703769347
672	A	F	0.4939350394087849
510	N	C	0.4935559190903671
449	W	R	0.49340021106754745
265	N	L	0.4924721973003279
393	S	M	0.49201495689257496
153	D	A	0.49160657875274855
403	V	C	0.49138081001159134
696	I	R	0.4906495714065189
684	A	E	0.4900355805773569
93	P	T	0.4896385515437605
373	I	F	0.48926017134967564
347	G	D	0.48912950293628293
360	Y	R	0.4891220164821985
37	G	C	0.48747179754868136
80	K	N	0.4871506167182225
132	P	L	0.4865514720103759
480	V	H	0.48612171153071887
592	Y	S	0.4860600990984086
280	L	P	0.48591350367501085
482	K	R	0.4858852708816426
676	T	I	0.4858069765542397
32	K	L	0.4855746981324695
183	L	Y	0.4854241058625111
246	P	C	0.48354077144004837
587	A	T	0.4834108222581852
251	R	V	0.4829064672287295
731	V	K	0.4825147749702505
227	V	N	0.4824840265163737
194	Q	N	0.4820887043265502
121	K	E	0.4820480308631136
191	E	L	0.48200489229698285
66	M	A	0.48198671822062006
40	E	A	0.48093072705505113
46	R	H	0.4805922710496315
42	N	K	0.4803852315592671
157	K	S	0.47998020765036625
265	N	D	0.4799010016163942
209	R	A	0.4798342544751633
192	E	V	0.47972015312484856
287	T	I	0.47914827267923893
304	E	A	0.4782160407817544
732	V	P	0.4782103332871939
250	V	M	0.4781632750459995
605	D	T	0.4780554483367427
160	Q	L	0.47801718113589414
747	S	K	0.47777074539392883
435	L	S	0.4775209609726474
326	G	C	0.477397859507453
369	R	H	0.47738391094505167
308	V	Q	0.4771948440053726
300	Q	H	0.47705752635382837
716	L	P	0.4760133611603014
318	R	S	0.4758652364929885
635	S	P	0.47497503707126815
150	G	N	0.4748791763890377
162	V	T	0.4748748025296181
709	S	Y	0.4745000800791889
724	V	M	0.47418993744859234
305	E	G	0.47404481991632696
60	D	R	0.474033457955354
313	A	T	0.47398114387226203
229	I	F	0.4739724580731434
398	I	M	0.4738698313268004
59	A	P	0.473855344885551
3	R	I	0.47295608433969466
750	A	T	0.47177184531325816
89	V	K	0.47085363960904864
29	A	K	0.4706707216749338
492	E	D	0.4704576058430964
83	D	A	0.4702302791430443
191	E	W	0.4695521276242684
429	N	Y	0.4695477379727367
532	S	V	0.4689953633168169
215	T	E	0.46863268892384685
637	T	A	0.4686109652018389
470	S	I	0.4678965075590142
644	G	V	0.4678151294500011
453	P	K	0.467768409923411
714	S	W	0.46727908917016
737	R	Q	0.4672118205086198
546	L	S	0.46621511609944905
368	R	G	0.46564064265760513
425	N	D	0.46545134029331997
112	P	K	0.46488747842685757
55	Y	L	0.4647587201202518
9	D	E	0.4646191945349108
507	Q	T	0.4644021606476036
576	E	K	0.46410372938098526
468	T	V	0.46406138867369373
424	A	P	0.46389485220645116
110	H	S	0.46371974901853635
182	Q	L	0.46361617718594833
613	V	Y	0.4635407030797003
251	R	W	0.46340207942790834
6	E	T	0.4633631945122653
638	V	M	0.4631218611831682
302	P	I	0.46288850781473245
44	A	R	0.4625377656543839
325	F	G	0.4622750099074613
152	A	S	0.4620821976815314
593	S	R	0.4619449535939153
59	A	T	0.46162559547508586
587	A	K	0.4613069595201125
723	N	Y	0.46050719805579754
603	M	C	0.4604630186467739
361	E	G	0.45978812509013384
67	I	C	0.4597740261384504
128	G	E	0.45936840877509416
265	N	S	0.4593326408777549
344	V	S	0.45897457792602014
227	V	I	0.4587296655262219
489	S	G	0.45859257376340606
506	D	S	0.45847302106590443
563	Q	H	0.45829659104262416
273	S	V	0.45807407992310817
428	L	R	0.4573074864772068
246	P	T	0.4566398216850718
63	I	P	0.4565990164762559
455	D	G	0.45621140845004815
454	I	P	0.45571059908612477
208	E	S	0.4553571438735308
569	T	Q	0.4551031017318661
236	Q	L	0.4546347774717896
155	S	D	0.4538586309227554
418	L	Q	0.45337909608452426
210	E	V	0.45336348065181564
492	E	G	0.45284286903157644
467	M	T	0.4526508941069755
78	W	A	0.4522120640150531
333	T	C	0.45220845110082086
416	G	H	0.45160069566695765
527	L	Q	0.4515528595225493
39	Q	L	0.4514494915057023
409	C	Q	0.45096836414503816
441	D	N	0.4508520702949876
599	L	P	0.4507544339261606
113	K	E	0.4504056684915659
377	A	H	0.4497190045515031
232	L	I	0.4489803113258028
163	I	M	0.44885934000115757
497	S	K	0.4481227095585547
116	K	H	0.4481094922695285
543	E	Y	0.44800261016326504
683	T	M	0.44716584995168834
535	M	Y	0.4464408380698126
590	G	T	0.4459667512842791
674	A	H	0.4456404053050178
401	A	T	0.4454487765039918
2	E	Y	0.4452128258890789
503	R	P	0.44513069878063205
389	R	P	0.4449552301793709
671	D	G	0.44451668742523687
56	P	M	0.4440917381567408
409	C	Y	0.4434796347378487
102	N	P	0.44324542121489907
699	K	E	0.4430762010388735
106	T	N	0.4430356471150823
309	D	F	0.4426255018568957
15	R	C	0.4422958295341071
500	R	H	0.4416620058474717
374	L	T	0.441471624025003
559	T	A	0.4412587641714851
36	S	L	0.4411273156523479
294	M	A	0.4410413365460199
156	A	V	0.4407691645119822
718	K	A	0.44074359053402756
472	E	C	0.4402106907032326
51	M	H	0.440133595873162
397	A	L	0.43970438045658256
592	Y	V	0.4397007312459948
715	N	V	0.43945603317399556
377	A	K	0.43896837036568465
335	G	T	0.43892879902777926
678	D	P	0.4389189506305747
494	V	G	0.4386801582040875
661	A	T	0.4372563163243202
466	D	K	0.43723294690718856
16	T	I	0.43720435917763506
721	K	N	0.4363703763243419
657	N	K	0.4361394998156159
53	M	E	0.43605718413567246
463	I	W	0.4360472355799292
399	I	L	0.43589399134821244
189	K	I	0.43570599674573957
375	R	S	0.4348968689665093
723	N	Q	0.43459943897690784
600	F	N	0.43451350723008203
400	V	T	0.43412615435066165
244	Y	F	0.43345945896822397
694	F	P	0.43312127780547344
573	N	D	0.43234841391650397
255	V	C	0.43214347077290743
420	F	S	0.43184145639142435
560	V	H	0.4318299107173189
564	W	R	0.4318276180239973
185	I	L	0.4315000674095831
455	D	Y	0.43136018866569875
353	K	E	0.43133826370965506
575	M	A	0.43112996258028335
53	M	T	0.43111942617881055
644	G	Y	0.43108836904088194
524	T	S	0.4305491986039523
603	M	L	0.430333897683318
680	D	S	0.43016522031680876
134	H	Q	0.4301170546105783
150	G	R	0.4300739009875585
141	I	M	0.43004205303284077
361	E	V	0.42988237039483357
591	Q	R	0.4294018301033997
145	V	G	0.42939728654078585
364	T	F	0.42924964304604957
97	T	F	0.4292137367411357
357	H	P	0.42918660788323093
676	T	Q	0.42914899222409564
458	M	K	0.4287397658035708
508	R	P	0.4286130775104237
74	G	E	0.42843601606950404
477	G	M	0.4284202972912581
311	C	R	0.42758747785583767
573	N	K	0.4274905324658544
657	N	F	0.42745325152259744
8	R	I	0.42717984133763015
111	Y	N	0.4270864321535615
327	G	Q	0.4265315900482616
663	K	L	0.42639131658345786
387	S	Y	0.42586763275767653
153	D	G	0.4254747913186392
117	T	H	0.425339207742252
7	L	V	0.42531761526537926
141	I	K	0.4249439492387767
304	E	K	0.4249272182908617
148	N	D	0.42484617599719554
566	Q	P	0.4248168160083818
126	K	S	0.424341570707568
189	K	H	0.42193666408275204
677	E	A	0.42186864659629747
284	C	I	0.4218008685965326
282	E	A	0.42164422511249766
26	D	E	0.42118712118773444
706	P	G	0.4210110143509318
255	V	L	0.4207702091915179
606	V	A	0.42073733573756206
84	A	C	0.42052314750384445
17	R	A	0.4205094378386876
631	M	A	0.42045943357814747
447	Q	W	0.4203060108395567
31	I	L	0.4198007424010177
736	K	R	0.41956821630592844
320	S	Q	0.4194436635390533
121	K	T	0.4192515369197963
344	V	E	0.4191986677864687
521	T	N	0.4189774786154185
50	M	S	0.41864848176736164
319	I	M	0.41821759283745075
274	A	Y	0.4175437842325204
399	I	C	0.41735508030208757
143	R	W	0.41678350225397537
756	M	I	0.4164860765536594
654	P	V	0.4164626530706574
51	M	K	0.4160466366741364
501	F	L	0.41459454696827597
300	Q	Y	0.4145158024613627
385	I	T	0.41422345934950533
291	G	Y	0.4141155614419519
427	R	H	0.41307554134964497
277	L	I	0.41201499789021084
245	T	A	0.41161868476518704
503	R	G	0.41158372934950566
9	D	Y	0.4114689930102959
268	R	G	0.41133398727340587
370	A	T	0.41104878376276327
327	G	E	0.4105026187987885
204	A	C	0.41046610363707264
477	G	K	0.41002611962965524
8	R	F	0.4097381230653608
575	M	V	0.40927950840478794
87	D	L	0.4088648920021407
570	M	R	0.4084332183055928
54	K	C	0.4082043119280272
518	V	I	0.4081304271512665
719	G	L	0.4077442734421939
205	Y	V	0.40719640782217037
423	R	L	0.4068243687151802
89	V	H	0.40611083042296
665	L	G	0.4055196334635725
220	V	M	0.40545818088756597
467	M	V	0.40531687744077916
164	M	I	0.4052935424237991
417	D	Y	0.40510735140916215
392	Q	Y	0.404942490954669
623	A	C	0.40464822815155105
360	Y	N	0.40460225063684224
208	E	G	0.4043196892907817
513	L	R	0.40422337113160883
611	D	H	0.4041327105741117
472	E	V	0.4037325280810915
700	E	Q	0.4036786201233544
423	R	H	0.40363827789970746
98	W	H	0.4035685478892572
410	M	C	0.40353045375724994
349	L	H	0.4025378671516647
729	G	S	0.4023127687592242
473	M	D	0.4020773403260733
620	P	S	0.40171122102015905
475	L	S	0.4014368133171971
73	Q	A	0.4012424226929019
463	I	T	0.40108597595874845
662	T	A	0.40106621690867145
420	F	H	0.40103067563051703
123	E	H	0.401026342901977
287	T	N	0.40102359602201637
118	Y	F	0.4010217115557529
567	D	N	0.40094766266240733
54	K	E	0.40062764671080914
30	I	A	0.4006061755564885
716	L	F	0.3998351246076028
156	A	R	0.3982512392772863
522	Q	I	0.39823294296793316
582	S	G	0.39785823673166937
550	Y	W	0.39689505860193736
284	C	T	0.3968480455888048
10	L	N	0.3967294796959056
65	E	R	0.39657606836574494
290	G	K	0.39655100522304565
46	R	S	0.3964331171556918
540	N	A	0.3962469541735561
210	E	G	0.39607967330472765
138	Q	S	0.395754033997256
18	E	G	0.39549554099861767
681	E	A	0.3950139405555905
732	V	S	0.3949607833787703
83	D	N	0.3946038175690747
555	R	G	0.3944001856208707
266	I	T	0.39399961285390583
624	A	H	0.393862071425708
184	T	R	0.39382722070145154
346	T	H	0.3937616564266153
109	V	R	0.393657730505041
517	E	V	0.39334903652944475
411	I	M	0.39322602636065235
538	E	D	0.3928085387038129
584	V	L	0.392770286305147
363	F	V	0.3927196214829403
447	Q	F	0.3926893194518824
412	K	H	0.3926737713881785
312	K	T	0.39257160472505254
103	G	L	0.39248454398393723
98	W	Q	0.3924272217563802
431	M	F	0.39193351785641545
12	S	L	0.39186636540790576
497	S	E	0.3917265755335691
471	T	E	0.39168412096503635
745	T	A	0.3916378117294919
187	R	K	0.39153983227613237
509	G	V	0.3913894367371464
569	T	F	0.39114994833987543
37	G	K	0.39102927355716455
194	Q	L	0.3909352829935802
212	V	G	0.3909322347811812
429	N	A	0.3909293759136747
12	S	H	0.39081792723485537
79	S	G	0.39069938312083785
7	L	P	0.39037391263733934
741	S	A	0.3900447285779993
198	I	H	0.38983006313943047
251	R	G	0.3894438176158152
70	R	H	0.3893655138480671
283	M	T	0.389322354169906
202	M	I	0.3890446629320324
155	S	N	0.3888567597846131
5	K	I	0.3887435542443403
364	T	P	0.38857016620888346
456	N	A	0.38734119521507776
196	C	S	0.38691288145021513
67	I	S	0.3868349733746277
323	F	G	0.38659566148220875
412	K	Y	0.3860747079625551
329	T	P	0.3859187211538531
463	I	C	0.3858542208161048
248	G	L	0.3856051156124784
465	P	Y	0.38503498809166664
128	G	Y	0.38491318675642755
193	L	M	0.38474559324642316
153	D	I	0.3846159002696105
361	E	K	0.38416934494017263
658	Y	L	0.3840509848329514
553	I	S	0.38378970988321665
295	V	P	0.3832426473202766
235	T	K	0.3831291373026593
184	T	Q	0.3824529735169688
669	G	Q	0.3821504066177012
441	D	K	0.38150042931907996
400	V	L	0.3813623824689543
43	P	T	0.3811711157644342
48	K	D	0.3810723276451009
701	D	W	0.38083293388102785
265	N	M	0.38000533509992224
701	D	H	0.3797497988220803
404	F	W	0.37972670446087226
536	M	R	0.3794480398020806
533	S	P	0.3793840688040011
516	E	L	0.3793298661336067
384	L	I	0.37923411386402234
667	V	C	0.3791211349082099
437	H	N	0.3790779753569897
390	D	F	0.37902467460901024
311	C	I	0.3788750593490309
685	G	W	0.37860535267606127
736	K	I	0.37847411157743904
32	K	D	0.3783036202143926
245	T	W	0.3775374389881676
254	D	C	0.37724109284953106
452	E	K	0.3765484527329826
711	N	D	0.3763835445348285
422	N	P	0.376014806313321
440	K	W	0.37596231485796205
415	R	P	0.3758175766244105
443	K	G	0.3758172303529415
192	E	N	0.3757884568902461
470	S	Q	0.37568591652900846
395	A	N	0.3756212995482085
493	R	T	0.37556467615525824
446	F	W	0.37535425242657666
629	S	R	0.3752548009541405
183	L	P	0.3742632885553525
646	R	G	0.37407916317422085
471	T	K	0.3739881191833918
363	F	H	0.37396756534255476
613	V	L	0.37387848152992315
249	E	F	0.3738764587378974
362	E	V	0.3738304016111951
5	K	V	0.37365964655812584
739	R	G	0.37279800385562173
71	N	K	0.37278800534801854
437	H	R	0.3726651447691574
362	E	N	0.37260517884264005
301	N	A	0.37240486393086353
5	K	R	0.3722493203692047
300	Q	S	0.3720350092559457
640	V	A	0.3717523156702643
31	I	Y	0.3716999299171995
477	G	L	0.37154274694708006
482	K	H	0.3710737284566563
554	I	N	0.37094740638321017
178	T	C	0.3705732452066664
64	M	N	0.37031592100290306
660	K	R	0.3702099807622041
317	L	R	0.36958673273743053
556	N	Y	0.36947660864383786
154	L	Y	0.368590838286623
453	P	H	0.36838820917907816
247	G	C	0.367620415991528
46	R	G	0.3673738709890723
748	Q	R	0.3668805741863416
319	I	C	0.36674026439000945
121	K	R	0.3666615070670205
306	Q	V	0.3665445158983592
65	E	I	0.36654071013759476
230	E	A	0.36651714964558163
364	T	C	0.3658645515943338
68	P	R	0.36536315305807293
56	P	W	0.3652704198188769
664	R	A	0.365190427988672
620	P	H	0.364977510108541
331	K	N	0.3649219977696409
179	S	K	0.36476461237433216
224	T	P	0.3646683128878787
320	S	D	0.36462853113402866
510	N	Y	0.3646247033871976
643	S	V	0.36418867884448763
118	Y	W	0.364113500466436
596	V	I	0.36358246875682454
378	T	G	0.3635334638449718
652	N	Q	0.3632987902461413
624	A	W	0.36326328132719365
650	R	S	0.36285386351308646
477	G	C	0.3627972866356
429	N	K	0.36253395172512765
574	K	I	0.361985860542823
361	E	Q	0.3617518217636951
236	Q	E	0.3613408751489411
685	G	C	0.3608044294561354
456	N	T	0.3607733392280444
516	E	A	0.36039267598617086
662	T	H	0.36034169654169285
70	R	P	0.360279075960459
541	G	S	0.35997609537507325
689	A	T	0.35953636520541093
342	E	L	0.3594608648298181
728	Q	H	0.35930445805016986
298	L	C	0.35929599637865045
681	E	Q	0.35896764038063456
150	G	H	0.3588077667479499
660	K	E	0.35853450181970037
328	F	Y	0.35846448191551766
256	D	R	0.3580775163870174
529	I	M	0.3580255039683375
166	V	I	0.35774542930482883
304	E	G	0.357453672913508
749	T	S	0.35739769039634606
283	M	K	0.35718503236231536
12	S	R	0.35706175882910524
94	L	Y	0.3567882481029469
214	K	P	0.3567838625833148
161	D	G	0.3565705214116779
634	S	P	0.3560705248917755
345	L	A	0.3560386642942077
79	S	D	0.3559639963014803
575	M	C	0.3556507247748037
[truncated: 13,181 more rows]
