# Supplementary material for: Comprehensive Profiling of Mutations to Influenza Virus PB2 That Confer Resistance to the Cap-Binding Inhibitor Pimodivir
Source: Viruses. 2021 Jun 22;13(7):1196. doi: 10.3390/v13071196 (PMC8310130; doi:10.3390/v13071196)
Supplement: Supplementary file 1 [file viruses-13-01196-s001.zip › Supplementary/FileS2_summary_Pimodivir50nM-meansitediffsel.csv]

site	abs_diffsel	positive_diffsel	negative_diffsel	max_diffsel	min_diffsel
431	44.99996241735925	44.93413390586266	-0.06582851149658896	6.299282146756791	-0.06582851149658896
357	41.78918071033714	41.78918071033714	0.0	5.569827413435076	0.0
337	40.59889488533845	40.59889488533845	0.0	5.468043578601896	0.0
323	39.914310782115066	39.876937136317615	-0.03737364579745043	5.364630869559242	-0.03737364579745043
627	35.990894175355514	33.73798323663075	-2.25291093872476	4.013940887064568	-1.1229868175122908
376	35.43592019869608	35.3940015730434	-0.04191862565268469	6.001964913495985	-0.04191862565268469
339	27.926717294343565	0.0	-27.926717294343565	0.0	-2.5680067940192135
514	27.157629193900767	27.157629193900767	0.0	5.367327963585823	0.0
196	23.36876567981621	23.03014429363653	-0.3386213861796829	3.312940801924889	-0.3386213861796829
677	22.61832320618565	18.533365734458	-4.084957471727652	5.416295237751036	-1.7199166791421654
192	21.268583939838216	21.25703500820736	-0.01154893163085624	4.189553160507011	-0.01154893163085624
302	21.014376890763206	20.91327600085581	-0.10110088990739834	4.029951715608154	-0.07753155032401914
188	18.586740277217107	17.111560846327666	-1.4751794308894426	4.134854934120724	-0.9099543829991578
195	17.428044931714187	15.15080428317445	-2.277240648539736	2.8182745722953526	-1.0559991589541147
611	17.088467327780076	13.359813772786799	-3.7286535549932793	3.520716264136656	-0.9783233174105453
439	17.08524762562085	15.161840992245859	-1.9234066333749873	2.0980289775811873	-1.9234066333749873
304	16.314875414327826	15.126318353296112	-1.188557061031714	2.7801830788397583	-0.7351670345247809
701	16.009550058638244	15.563750068367474	-0.44579999027076994	3.2987694131076517	-0.3347720946850587
309	15.675967761684333	6.233197918929709	-9.442769842754625	2.053249030876453	-2.587915010720432
355	15.057683258181727	0.8872391808006526	-14.170444077381076	0.5029711027208337	-2.564708381118544
256	14.914807810076427	14.581982393101091	-0.33282541697533713	3.5792910131249887	-0.15798349400484782
588	14.832156562361966	11.245627483315639	-3.5865290790463282	2.7905450358031376	-1.05005345908138
360	14.63859950010276	12.992224290383973	-1.6463752097187871	3.4240292077274663	-0.6701666140012303
169	14.065659760920829	2.7317214249236397	-11.333938335997189	1.3902813195489212	-2.9800415065495094
471	14.026755845016519	3.5164830439360877	-10.51027280108043	0.6021170775383271	-2.3819468379309234
74	13.762471993101107	12.264115895444144	-1.4983560976569623	2.783162618928193	-0.7767254079193417
215	13.757859817443826	1.448610966858107	-12.30924885058572	0.5600105234529841	-2.015341220354014
668	13.692352706346202	7.965184527096391	-5.727168179249811	1.8927659793784848	-1.328813238858119
303	13.561978413228095	11.417506027200364	-2.144472386027733	2.3478601049432624	-1.2404774310157565
521	13.26434595825395	8.920489534483556	-4.343856423770394	3.851905657953079	-1.3321680522719013
510	13.014941214602707	13.014941214602707	0.0	2.122071298854666	0.0
377	13.01481696445972	10.312067911087992	-2.7027490533717278	2.4364359245158096	-1.3845411758745632
39	12.77557937892854	6.529656633803006	-6.245922745125535	2.616260104671781	-1.522437204437817
532	12.595106277600058	5.213490176009383	-7.381616101590673	1.0032588607263595	-1.873348891014025
342	12.396846151952689	8.763625126707865	-3.6332210252448234	1.42464224894498	-1.3342968671938646
22	12.131360356358675	1.2733981565457264	-10.857962199812947	0.720661894552686	-1.515648074116707
185	12.040127475383892	9.587044971972784	-2.453082503411108	1.646630845221046	-0.9889802232562291
447	12.001243160238241	7.712616799180195	-4.288626361058046	1.9250884988571173	-0.9879360836852041
300	11.977987366534544	10.557809236645586	-1.4201781298889569	2.2334086679622085	-0.8361110884210777
293	11.955733513626363	2.7725687660145777	-9.183164747611785	1.4280201265621013	-1.3277384848232407
472	11.910791508622891	8.063840259890208	-3.846951248732682	2.421939644139197	-0.9499975111397757
65	11.649169099718652	4.799774556294944	-6.849394543423708	1.35535780886837	-1.2701292115397171
249	11.592535854510777	7.938126166641007	-3.65440968786977	2.12092361265188	-1.0505343361093695
158	11.557029259417696	9.575199141281912	-1.9818301181357847	2.50001081022627	-0.6561307268889434
448	11.516458564736302	3.0632053505024386	-8.453253214233863	0.7707422000054169	-1.5100252274395665
60	11.42656430857665	7.94872205536948	-3.477842253207171	2.265410105630199	-1.0280101004319657
700	11.411875743606789	5.929396279347964	-5.482479464258827	1.9653920003526946	-1.3911500350905175
491	11.38657172826211	9.675054460024787	-1.7115172682373223	2.74073297889514	-1.2919768378910448
183	11.295908476085291	3.5229268773626554	-7.772981598722635	0.9238291588166038	-1.5639022201240884
363	11.268616446468814	11.111315320004701	-0.15730112646411226	4.72903288415937	-0.15730112646411226
136	11.245019062748748	6.878394258325711	-4.366624804423036	1.834090289389514	-1.2271803409425968
69	11.209591910407187	3.289295018624341	-7.920296891782848	0.8504775181111036	-1.5382597321212907
451	11.166768892762416	3.147531903078274	-8.019236989684144	2.417286298744334	-2.2032808824493695
170	11.098819519814434	2.186187990355433	-8.912631529459	1.578098873432016	-1.8688914646398078
34	10.978898691328043	0.07223508071370453	-10.906663610614336	0.07223508071370453	-1.3456882607212757
73	10.881151306827654	4.968655568321054	-5.9124957385066	1.6046654602551758	-2.1501404375005007
715	10.872807141564971	8.546653427155647	-2.3261537144093243	1.8145641072835625	-1.1237136772619276
648	10.770318459734945	3.804169981917589	-6.966148477817358	0.9231633063502093	-1.8541876164090454
236	10.718492979673764	5.804033953245654	-4.914459026428109	1.8809202726493381	-1.4672999715040982
375	10.714924915464675	6.675324257442212	-4.039600658022464	2.091021273023061	-0.7943770309068813
146	10.711196901867332	6.0230036145783235	-4.688193287289009	2.2928541111182343	-1.3421397680070906
702	10.587405451741418	1.0100134831011887	-9.577391968640228	0.5429739028693196	-2.223476947537789
87	10.54294930161297	4.406206350065479	-6.136742951547488	2.166286111418137	-1.8402583822913066
464	10.53132641855694	8.292639892597753	-2.238686525959186	1.7174358318911496	-0.6653840572771846
453	10.482202380524384	5.926090760566759	-4.5561116199576235	1.061689952630528	-1.3390025258905045
194	10.472157937199219	6.010915021942719	-4.461242915256499	1.3938131614877918	-1.4340429820014327
176	10.443577783159938	4.177408135854311	-6.266169647305628	2.0063527402295516	-1.574833495465642
152	10.38115528617952	5.518732978155974	-4.862422308023544	1.8346238449021899	-1.90073182917152
271	10.377163434822505	4.896921308811506	-5.480242126010998	2.551167496020209	-1.5158082162124515
490	10.30339661045267	7.001271827158613	-3.302124783294059	1.8817700428252406	-1.0851359415292081
5	10.218189537599825	4.933191357195304	-5.284998180404524	1.5751040785192998	-2.037846989640252
628	10.189740962941622	3.6481938634412234	-6.541547099500399	1.3337094739035391	-1.0160340591183639
430	10.186814105882297	3.9836155751772564	-6.20319853070504	1.690340445082459	-1.7894186947808288
104	10.17076211754922	7.5669225032366265	-2.6038396143125926	1.2906734265684043	-0.5088625869039929
106	10.15095333082922	2.6687351075590113	-7.482218223270207	1.2776255996102794	-1.19405589363104
507	10.108515753206703	5.33344433503889	-4.775071418167813	1.460524213221282	-1.269242746920453
190	10.078483542517237	1.397495755546304	-8.680987786970935	0.4994210950062181	-1.6144567345869267
21	10.071030473614165	2.8191805627077486	-7.251849910906416	1.6678002514010275	-1.0296175684267912
338	10.037000157997982	0.807312106309615	-9.229688051688369	0.3346813079407338	-1.9177691621197601
227	9.881458190875323	5.3391089498832685	-4.542349240992054	1.70690101269033	-1.8355590915319766
416	9.838608167258572	7.823880406344509	-2.0147277609140604	3.3409779738063534	-1.3226932819518833
393	9.769983572101287	7.169741762194971	-2.6002418099063154	1.9673857044845635	-1.202171343782742
708	9.740887321265701	1.4842033400484531	-8.256683981217249	0.6056741787920841	-1.5299911166479696
340	9.712682686197695	1.8522992650123649	-7.8603834211853325	0.8381022868201041	-1.0545966810308276
75	9.625441159288956	6.164798320728769	-3.4606428385601857	1.3232648644386822	-0.8636014990948446
333	9.59927874371524	9.1810327575617	-0.4182459861535404	2.2311295978110532	-0.4182459861535404
343	9.59223164086982	3.7882797285595817	-5.803951912310241	1.8091015879743395	-1.5761009887264772
117	9.541162939879964	5.080219214014451	-4.460943725865511	1.4383612559521535	-1.2543688371514314
391	9.491484615010178	4.284189170257385	-5.207295444752792	1.9118508147419577	-1.1184300887374456
123	9.475558941269444	5.6660181329833605	-3.809540808286083	2.102980215248243	-0.8456612565057178
674	9.44525584989347	7.054269715632833	-2.390986134260638	2.520824450837378	-0.7811437910667486
81	9.409769445066829	4.9632415135857855	-4.446527931481043	1.1965607306546864	-1.249127261865726
320	9.40235035626548	8.227206568916316	-1.1751437873491644	1.7782535568515556	-0.720280941347896
182	9.399885430053086	3.3599539802522997	-6.039931449800786	0.8156816415305617	-1.1934031353403256
473	9.355497637479477	3.706591981998505	-5.648905655480972	1.0555695597138985	-1.2864704962646156
150	9.353620097430147	4.872466325641742	-4.481153771788405	1.577446715322667	-1.9187605293330805
53	9.351893716244355	5.516670735324383	-3.835222980919972	1.6296401803176055	-1.0338133992890033
155	9.343462965970097	7.784355146373207	-1.559107819596893	1.03897355784421	-0.7337937020172588
676	9.311418044287093	3.9022058371947104	-5.40921220709238	1.4864734300592242	-1.332259919549634
406	9.303845800848661	8.805432327224564	-0.4984134736240978	3.6460452542958506	-0.2250541203760225
551	9.288617165089365	7.60218750836122	-1.6864296567281447	1.9286196704415204	-0.6629103027053342
511	9.272000156233524	8.345720814699664	-0.9262793415338606	3.4801068544433833	-0.3772610300184909
203	9.252131153561228	1.9445285743068976	-7.307602579254331	1.0769034005218778	-1.2952933356011427
77	9.234356973736077	5.6682404104579085	-3.566116563278168	1.1790639095372257	-1.5338829193984005
679	9.181744990852787	1.0385124628456583	-8.143232528007127	0.3503159631971389	-1.1701036467589836
607	9.139877484346043	2.541258377850871	-6.598619106495171	1.2628562482673142	-2.109534933350946
380	9.11014070402776	6.299408805662981	-2.8107318983647773	2.034490985272712	-0.7526385053010228
497	9.108751041651585	6.221815409547174	-2.886935632104411	1.808803843734972	-0.9979614936130448
107	9.028747864675397	2.860220992766525	-6.168526871908871	1.2738022954785866	-1.4007991643275883
27	9.021356041174071	6.238644124284421	-2.7827119168896517	1.9732460020128328	-0.7917154555387914
105	9.019628523789372	0.8387525398314202	-8.18087598395795	0.5305134358547162	-1.43798625674279
109	9.010845269744335	3.510653211728541	-5.500192058015794	1.1062817012411774	-1.38126476424139
76	8.99588364971596	1.3534764837162456	-7.642407165999714	0.6818155256362614	-1.2483381647973193
198	8.954072796466953	6.517128742652087	-2.4369440538148646	3.023178934612799	-1.004190333770192
683	8.943023636041222	3.7750942017599733	-5.167929434281248	1.5151654264832024	-0.9275826898501375
37	8.894453460828956	3.1890888399494015	-5.705364620879556	0.9985392136618189	-1.1267003495968804
411	8.841836842067321	7.768190533371076	-1.0736463086962453	2.9057715339324193	-0.4972322351420068
590	8.816400394744257	5.384837009967448	-3.4315633847768074	1.5550933531064592	-1.6483428568936045
522	8.795285159618457	5.334410997107213	-3.460874162511245	1.699915539342301	-0.8119850464681683
191	8.775891442588232	4.958394256898273	-3.817497185689959	1.6551025369131256	-1.4088616481622445
566	8.713562916774434	2.278589306603358	-6.434973610171074	0.502119760145692	-2.0772992859190462
187	8.699202506230407	3.2282555834361895	-5.470946922794218	1.409878351313096	-1.2179271324020622
684	8.687208047840368	1.1608185557684274	-7.5263894920719405	0.4900355805773569	-2.183390210605839
400	8.676421319570053	8.223685823422004	-0.4527354961480499	2.981214324454289	-0.4527354961480499
12	8.66960697593182	5.578370311470335	-3.0912366644614835	1.3860133942815647	-1.0362015583111628
120	8.658220607728818	7.379635807228807	-1.27858480050001	1.7348357472442881	-0.8012724446585198
678	8.614845212672572	4.267524163143003	-4.34732104952957	1.6477896526937592	-1.5537583392084136
112	8.595791551174095	1.1030031463318437	-7.49278840484225	0.46488747842685757	-1.33544154351703
443	8.564718370618385	4.97937429906051	-3.585344071557875	1.1873800374287653	-0.8340608155754512
197	8.533513375640254	1.4460751662539062	-7.087438209386348	0.5383433704370004	-1.2867276037009983
717	8.524580419596726	0.8308622119636443	-7.693718207633082	0.5227873902880725	-1.4297185647436093
655	8.484248641603461	5.166382659883171	-3.317865981720291	1.2407419854178332	-1.3566334968447284
725	8.477222340509481	0.9393894765509117	-7.537832863958569	0.650860849085317	-1.0024348745780216
72	8.447388453581127	6.484944383576058	-1.9624440700050694	0.826383662338325	-0.6123569889274356
224	8.424986743297692	1.835536520812766	-6.589450222484925	0.7130488637998807	-1.4685381133584183
82	8.41055691282812	0.8466810609590344	-7.563875851869086	0.3006805470528721	-1.0755990330437737
89	8.402285885656767	3.1629079817977397	-5.239377903859027	0.578394483088364	-1.2938712574140458
64	8.385981315562894	4.6576105405479	-3.7283707750149935	1.0869555073016433	-1.376780232232063
526	8.38283319288297	4.910975682782483	-3.4718575101004894	1.4102454258287522	-1.3350268228832887
153	8.351603420582443	8.188177226626797	-0.16342619395564445	1.6638836201871505	-0.14604002207834274
149	8.346575689828553	8.182105886931941	-0.16446980289661098	4.0376092332723275	-0.08582853802547334
444	8.297041779600345	1.9912203811153946	-6.3058213984849525	1.0609541147590513	-1.3555027775541262
409	8.237264982404747	3.4231515575431453	-4.8141134248616035	1.0801677500234783	-1.7230297584856915
13	8.22352687110839	4.810356732746146	-3.413170138362245	1.3023462358183708	-0.8976817810645278
30	8.215631636274347	3.494252801480424	-4.721378834793924	0.9924888425277462	-1.5309658878048469
613	8.191291877302163	4.6624768151389455	-3.5288150621632184	1.5549246233500889	-1.5715198354663065
724	8.141903710460051	1.163332771615025	-6.978570938845023	0.5745331777175346	-1.0091624096826106
726	8.140796214770653	0.6228172420920003	-7.517978972678653	0.5441493904723431	-1.0167209448490848
666	8.122430453060936	4.343740533942729	-3.7786899191182077	2.0670792781742136	-1.465516157594804
709	8.100515875252913	1.8226841290260278	-6.277831746226885	0.7263610201625618	-1.4908815345129367
175	8.100158151417702	2.5199906444330913	-5.580167506984612	1.8347846256683358	-0.7961574987638596
179	8.074810863417735	3.6471670116737047	-4.4276438517440315	0.9202000750635871	-1.1439658064511482
358	8.066879897994639	6.20905027109759	-1.857829626897049	2.7341383042822134	-0.7041644973053135
671	8.060282077523732	1.4944894672625306	-6.565792610261202	0.5291346112501399	-1.2611537125425432
68	7.994463211263452	3.197780482588886	-4.796682728674566	1.6223497907000308	-1.1885618583762676
392	7.985894136221071	2.95645589142822	-5.029438244792851	0.824031230307445	-1.2369928720944001
652	7.985537378636214	3.0184660881329846	-4.96707129050323	0.7741848061851907	-1.2367111867501073
570	7.953393853969405	6.251802337187767	-1.7015915167816384	1.3890176592123646	-1.3497226814406622
508	7.953248579932713	1.0081045407296214	-6.945144039203091	0.5682913231105574	-1.8283332198133946
659	7.82243298067222	2.665937092122721	-5.156495888549497	1.1853030994758587	-1.1485783874028752
680	7.81636802603447	1.5089377325884819	-6.3074302934459885	0.43016522031680876	-0.9559158530203069
734	7.813456697089636	0.09532243701874432	-7.718134260070893	0.07878251672152391	-1.2942595543198858
9	7.785701258355192	5.257617079591705	-2.5280841787634865	0.8031722884553988	-0.6155807492735909
248	7.780042389544263	1.623821819183042	-6.156220570361221	0.6178414705423775	-1.1857061864777583
432	7.777357222550726	6.349645319260165	-1.427711903290562	2.3298120945826333	-0.7594086711149295
7	7.775184945153173	1.4279288393792935	-6.34725610577388	0.42531761526537926	-1.4000871584893904
102	7.760541827052191	3.9933066640700794	-3.7672351629821117	2.337828291922691	-0.6630194847620962
711	7.753208427070646	3.4378337187856385	-4.315374708285009	0.8114310820674427	-0.9360209696108401
556	7.748334352670128	3.821792913519607	-3.92654143915052	1.1472209104671287	-1.707421866499768
573	7.729749318910933	3.9685581953209503	-3.7611911235899824	1.248055818443876	-1.5336181284206327
578	7.69174070214091	2.314313870141546	-5.377426831999363	1.0008738793236047	-0.9721816427157495
274	7.685651478153707	4.745083647349047	-2.9405678308046594	1.464629685191751	-1.033338189904227
598	7.674672633438246	3.9277876733423365	-3.746884960095909	1.527384841202321	-1.1078964258437132
723	7.608360152376775	1.2109144287586395	-6.397445723618135	0.46050719805579754	-1.7266003005291293
336	7.5957631415971925	3.7492319997581833	-3.8465311418390087	1.1967003575905375	-0.5197458787971855
63	7.584080446257042	3.35511539773545	-4.228965048521593	0.9676828152568381	-1.0158221328391632
184	7.538057567438203	3.093401448337277	-4.4446561191009275	0.6609940803572503	-1.7061254696089547
10	7.507749277064022	2.931034289875502	-4.576714987188521	0.9835940344019781	-1.0597062238937083
322	7.507215650998772	0.6688806145779234	-6.838335036420849	0.2911916759123441	-1.6427023819201956
661	7.496587131030627	4.464917539171795	-3.0316695918588317	1.3420519175368175	-0.995539876742586
32	7.487059441203967	3.837110823841787	-3.649948617362178	0.673279266274135	-1.0928684562104438
397	7.44341925887515	3.4852174633234756	-3.958201795551675	2.3796566993587933	-1.755993889460852
559	7.430930374427912	2.644477003052531	-4.786453371375381	0.6766257091157302	-1.752890282376871
62	7.385839974659577	3.5449108826425237	-3.840929092017052	1.634247472177407	-0.8119249682848584
495	7.384914650279774	3.9443966034770943	-3.440518046802679	1.8200863415054265	-1.0879435673607636
753	7.375844518566412	0.8890187055308313	-6.486825813035581	0.519226127890244	-1.2559425418003343
543	7.3556022569596236	5.899749689900022	-1.455852567059601	1.9150183651593515	-0.6897471865821391
645	7.3343460705272845	2.605327519629943	-4.729018550897341	0.9975380658267311	-1.5237713838584677
382	7.302983653215019	5.289678815061541	-2.0133048381534766	1.573229691251716	-0.6302481368534635
368	7.299154594049976	3.3481810505710246	-3.950973543478951	1.4322042265366675	-1.0346081654860095
527	7.292676661353489	0.7430190724744955	-6.549657588878993	0.4515528595225493	-1.3683563683717208
747	7.2659645754581765	1.3256787964622951	-5.940285778995881	0.47777074539392883	-1.4467197887583818
731	7.254133155654009	0.7098643863511354	-6.5442687693028745	0.4825147749702505	-1.4886208093225524
718	7.235344447684588	1.9491527364670747	-5.286191711217514	1.0156679080682653	-0.8919336169069271
685	7.19323433284751	0.8748287771133337	-6.318405555734177	0.37860535267606127	-1.2595956164316073
116	7.1907436830246665	2.173269065589664	-5.017474617435004	0.7203850368806574	-1.3724051642194202
332	7.179643238007596	1.2761464028290597	-5.903496835178537	0.6405178129954793	-1.1636198574740955
113	7.1601604116429405	3.041502271508935	-4.118658140134005	1.0923259671254388	-1.056119099051849
66	7.154367363899458	1.2874107522086806	-5.866956611690777	0.48198671822062006	-0.9655284471077964
214	7.151935811458556	3.150220494539727	-4.001715316918829	0.8310518739923127	-0.7475361534212318
199	7.148131295404221	2.2305162995782575	-4.917614995825964	1.2532589239882177	-1.0743567404406862
675	7.147698132470986	3.2424937803499505	-3.905204352121036	0.8338688515316667	-1.0232129319520664
4	7.125701678939572	0.8774154585152889	-6.2482862204242835	0.3197263495624826	-1.5694825674454327
524	7.102753443092839	5.337982781098114	-1.7647706619947248	1.0517986990914763	-1.5658862690504136
468	7.102606608177629	5.92036666492252	-1.1822399432551092	2.1131833959285937	-0.4695718449105731
525	7.0664074281061895	1.3096227876260693	-5.756784640480119	0.5977372127842618	-1.1799712194634833
404	7.025695654669937	5.748646790316992	-1.2770488643529436	3.7394560895369904	-0.4305429292493151
306	7.011884986932554	6.861943889656401	-0.1499410972761531	1.7681845152106979	-0.1499410972761531
580	7.010944447675924	0.9897833754045486	-6.021161072271375	0.6124728518991985	-1.9134593109116012
151	7.003464113047628	6.377682225523618	-0.6257818875240109	1.6758642158549846	-0.3703605873781967
6	6.985940673520178	2.6498283993577725	-4.336112274162405	0.5471159965180288	-0.9761417779541528
535	6.971839083929231	4.529078277822815	-2.442760806106417	0.8229431243008456	-1.3665903443980671
601	6.948073001692133	1.8394048151971796	-5.1086681864949535	0.6555215796033147	-1.5872428262102185
657	6.933849136764596	3.4633585533084426	-3.470490583456153	1.7714959112948307	-1.0836108779505178
80	6.9316279780208445	1.5192639732184006	-5.412364004802445	0.5975390845427707	-1.7423060439754592
455	6.917878622503301	4.8689843532486625	-2.0488942692546392	1.5102820445390528	-1.141530828265786
70	6.860477989387122	3.646467000309899	-3.214010989077223	1.4068027998287278	-0.9733378847651316
574	6.843259904091744	3.025098931303718	-3.818160972788026	1.4079619917448747	-1.0141097598265707
94	6.841184015717047	5.134971419856889	-1.7062125958601595	1.4538170704162443	-0.8106591952288346
178	6.826892609924697	0.7574021744570566	-6.069490435467641	0.3705732452066664	-1.3563159824309343
210	6.782827018416345	4.59182325593353	-2.191003762482816	0.8056396696016486	-1.1648049595423027
412	6.7790079184218115	4.824296589359416	-1.9547113290623965	1.118232846711416	-1.377751052743939
193	6.778624555732742	6.7475648890242805	-0.031059666708462642	1.4765034371989139	-0.021179264632088857
3	6.774270609748987	1.3014351671722622	-5.4728354425767245	0.8234678533317389	-1.0985627440854644
79	6.750831601548937	2.9647878919017066	-3.78604370964723	1.5838684791203914	-1.0642471922826608
698	6.708301366825562	2.033797930184404	-4.67450343664116	1.4252865424064562	-0.9645067706347717
582	6.678289068916602	3.1065512489220994	-3.5717378199945022	0.962362527494141	-1.223972452634622
122	6.677732057829785	1.2421899338602025	-5.435542123969583	0.5224104649731051	-0.973797147462632
137	6.669310517212757	2.865381330772769	-3.803929186439989	0.7251312208525288	-1.3712264081241414
663	6.66665173239356	2.8958505284911373	-3.7708012039024226	0.6227059176463303	-0.8741942042317046
712	6.658072501740761	1.6777507779450986	-4.980321723795662	0.8790623878376871	-1.4435589872369243
47	6.6436357595288404	3.9789896766804977	-2.664646082848343	1.026008470293	-0.9243849782266619
681	6.636570425608563	1.2899866952546561	-5.346583730353907	0.3950139405555905	-1.4798792142314425
24	6.608381894742765	3.5545998865607773	-3.0537820081819875	0.8029643523584787	-0.750799331701734
55	6.600723205305313	1.9200463230008034	-4.6806768823045095	0.7622038671956899	-0.9778726623074262
147	6.57283718184145	2.723012828272473	-3.8498243535689767	0.7917083095803621	-1.204619248467717
704	6.562294182587372	1.8719485920348045	-4.690345590552568	1.0086264004822723	-0.7064196666547028
85	6.5615819690323125	2.9765338787279685	-3.585048090304345	0.9257720320110603	-1.8296805366534155
44	6.560891994384447	1.7101413082486112	-4.850750686135835	0.6996787233356341	-1.3572343188906937
255	6.5365502030596865	4.892477873017127	-1.6440723300425586	1.1616623927318128	-0.6500436155998517
317	6.525385378260193	4.5445680257182826	-1.9808173525419117	1.1219089753593836	-0.5911568767597896
513	6.493196804373144	5.1616053161670115	-1.3315914882061328	1.4317928335810615	-0.47044604205519686
189	6.483565266197386	3.4005568309056837	-3.083008435291703	1.4099770455876353	-1.2602253991769643
11	6.475034220810962	0.8791513856808554	-5.595882835130108	0.3088236466666405	-1.4066730120687339
35	6.470554333075267	3.672863659370428	-2.797690673704839	1.4035322846000107	-0.6826610289600105
40	6.457409448875216	2.492433683542804	-3.9649757653324125	1.8456137074408892	-1.054468138346121
545	6.453257879992387	1.859510907578783	-4.593746972413603	1.8086319702032725	-1.1029847629343872
554	6.450322449352312	1.8458658992388057	-4.604456550113506	1.2016157043949696	-1.5554981875221312
619	6.434557406645519	1.709777725796795	-4.724779680848724	1.0129045781037476	-1.7060214698773122
29	6.427785253367152	1.0915610725514464	-5.336224180815706	0.4706707216749338	-1.0897522797944597
299	6.399196505241739	2.190217403578034	-4.208979101663704	0.6289662393171785	-1.8599781388743715
374	6.357002596494528	4.827339972700845	-1.529662623793683	1.5018197107603548	-0.9037077715731382
31	6.343683066315208	4.158850268019901	-2.184832798295308	1.8007203047903904	-0.6658374224437751
250	6.332923714440929	4.087084016012547	-2.245839698428383	1.2836985864572594	-0.5153687412244327
429	6.2927117326267075	3.235392400012344	-3.0573193326143637	0.8363174295862884	-0.8124135481512992
405	6.240162683207104	5.854964553918849	-0.38519812928825603	1.8999547803694092	-0.21407841458473884
669	6.236972393399503	1.2204823356283434	-5.0164900577711595	0.3821504066177012	-1.90293871536851
389	6.233755734707208	3.975267562899729	-2.258488171807481	0.9811360978875866	-0.7503509010672538
714	6.230435244857535	3.9797656143455007	-2.2506696305120353	1.8029614910094984	-0.5885792202322965
160	6.229557353090149	5.062955893658607	-1.166601459431543	2.2295249283321055	-0.41357089926698526
251	6.225232718738786	5.148888066881083	-1.0763446518577027	1.227108383012818	-0.3108928252943506
114	6.223811437233707	5.341781772691636	-0.8820296645420708	2.287358586938159	-0.34916999498075235
28	6.20550836555579	1.4609786201898423	-4.7445297453659485	0.5222312637606731	-1.5406233630136914
489	6.203081421877838	4.498465487085387	-1.704615934792451	3.3272548695787907	-1.0390903049703635
682	6.199064667980216	1.82427157324143	-4.374793094738787	0.6870951188951716	-1.0868587377660028
719	6.163486184414873	0.7482351063749082	-5.415251078039966	0.4077442734421939	-1.3676203768961248
735	6.158725372469421	1.380915918722808	-4.777809453746613	1.3398496200079677	-1.3392418514977098
258	6.157844975059991	4.2934854913021345	-1.8643594837578559	2.399147079129349	-1.0118047428443262
41	6.151351672357665	1.0670354988821653	-5.084316173475499	0.7130293327215492	-1.6835419965099787
591	6.149868845249205	5.429412770226977	-0.7204560750222276	1.177830742747563	-0.24212928084631694
273	6.124099426259512	3.118750447866146	-3.005348978393366	0.8153002953223738	-1.1387720448822736
278	6.1201099999890145	5.376501358748662	-0.7436086412403516	1.6337003784242217	-0.24997181654203146
502	6.118928603586743	5.400416708635307	-0.7185118949514355	1.6675814088949468	-0.22557995391528363
575	6.093266722095703	3.691375226868139	-2.401891495227564	1.1863870473084883	-0.7630397151027992
161	6.083973526325995	2.6023460905988793	-3.481627435727115	0.7975542968176873	-0.9939302282324456
101	6.082012424337165	4.986959213610051	-1.0950532107271143	2.0898538330790117	-0.6690513269223191
36	6.072285785181107	3.482689575410834	-2.5895962097702734	1.1600781179647284	-1.1524081788568845
733	6.047814257736257	2.7062297914166344	-3.3415844663196235	1.3721533508103632	-0.7253675559694132
563	6.044653331131043	3.4279322168960475	-2.6167211142349944	0.7356740811713935	-1.0202674221823578
292	6.0229398924947635	1.5601761294051553	-4.462763763089608	0.700427029381013	-0.7900805947833857
695	5.998202802463888	2.640259362050432	-3.357943440413456	1.2580657449730275	-1.3270997168602816
540	5.962548764736915	4.1773767830080075	-1.7851719817289085	1.2719877157140098	-0.6633051082765503
25	5.943808745079727	1.628527237787618	-4.315281507292108	1.0340998940954833	-0.7039225299653183
738	5.9129142753759485	0.6564827799235815	-5.256431495452367	0.2621795058133199	-1.000783803534507
383	5.886802953883175	1.4071665812517595	-4.479636372631416	1.0786872885625864	-1.229061840684886
496	5.883099862272121	4.547457564705032	-1.3356422975670885	1.3806346796407771	-1.015585173882777
523	5.879772761182036	2.018790233898777	-3.860982527283258	0.8812533258503997	-0.7543282693763267
463	5.862609997458913	2.2885086919146005	-3.5741013055443127	0.6193341268631357	-1.326548817064061
643	5.857796459037199	2.08445648551403	-3.7733399735231683	0.8965923629967492	-0.7833184169589383
720	5.843725109102957	0.49548415482137004	-5.348240954281587	0.28311831859563835	-1.0514976348131706
226	5.838029678650828	5.10743107110313	-0.7305986075476971	2.1501715879496843	-0.6019403922036851
8	5.821472135662684	2.063987992873318	-3.757484142789367	0.42717984133763015	-1.3075475033488964
156	5.821200452183146	3.1491149050970138	-2.672085547086133	0.9452400445651428	-0.630821609573961
202	5.798991224216718	3.8104305725587313	-1.988560651657987	1.495480465695315	-0.6303652046648518
634	5.784773771879166	2.308279244075978	-3.476494527803188	0.9650192815552693	-1.2033660458029265
534	5.770068016009837	1.3645224625087011	-4.405545553501135	0.6002169575657127	-1.7517950555218331
362	5.763253077829757	2.410702494496257	-3.352550583333498	0.8141657039449797	-1.2379955191267051
402	5.7177396744938225	3.0577519422526804	-2.659987732241142	1.1961772016658845	-0.924565712342977
637	5.71132794347322	2.715199565529955	-2.996128377943265	0.9263540654274162	-0.8347467596685968
265	5.7061996864879125	3.9734261872023806	-1.7327734992855328	1.1689239092088244	-0.8239917803268186
381	5.679776956670319	5.3201421494608505	-0.35963480720946717	2.5221837274770214	-0.25761549917981835
654	5.662022698430156	2.4985389151391706	-3.163483783290985	0.7301676377107684	-1.2940098660746673
483	5.646591380610761	2.822194908562579	-2.824396472048182	0.9585241396770227	-1.4289606621196602
361	5.640462637277514	5.553164737720621	-0.08729789955689261	1.6368263864013552	-0.08729789955689261
84	5.61912496227493	3.003936951769629	-2.6151880105053014	1.063364039024956	-1.001255020043741
428	5.616328642205659	3.137896226073481	-2.4784324161321774	1.5629086096967273	-0.8452973905921833
61	5.596658956210891	1.6924608929258562	-3.9041980632850346	0.7832033630369014	-0.8874236677074494
314	5.577190375660319	4.602624054864368	-0.974566320795951	1.2464240193936298	-0.6416163968240126
164	5.569503504516816	3.773178046815956	-1.7963254577008598	1.805128210895069	-1.0445460638695492
631	5.559476305055609	4.333710655076888	-1.2257656499787217	1.4701673166140508	-0.6344241027132572
284	5.522337510578094	3.7376710512959153	-1.7846664592821777	0.8348285092289937	-0.47899698926033785
477	5.4985090585493515	5.168192033094409	-0.33031702545494235	0.9468663792388744	-0.24725351218252292
48	5.489563812006908	2.9367617581582617	-2.5528020538486453	0.6694103575629954	-1.495562290344967
257	5.460261617825689	0.9193791796936852	-4.540882438132004	0.5491092469287197	-0.8102712430141986
581	5.456537731441553	2.148526666493022	-3.3080110649485315	0.686525595229512	-1.0324081053376328
384	5.453061476552888	3.719372285738059	-1.7336891908148282	0.8454172393607808	-0.5825228515747944
395	5.448342002094095	2.847855985733821	-2.6004860163602737	1.028791795639961	-1.2575260552833594
398	5.419578539332552	2.0110632494620635	-3.4085152898704876	0.9047289696383848	-1.2510030125954892
324	5.3995931367723085	5.287888084582551	-0.11170505218975664	2.9357354415174792	-0.09969159373384395
732	5.390817894544076	1.186756384022901	-4.204061510521175	0.4782103332871939	-1.3656273707984774
509	5.384993394854687	2.528474804930064	-2.8565185899246233	0.6502636702228027	-0.7124053019352932
139	5.369655278033001	2.6022850141114606	-2.76737026392154	2.4682594077569706	-0.5129308961488314
425	5.3679975497626735	3.4403944663969757	-1.9276030833656974	1.4826251955388339	-0.4669594516476509
624	5.35672285725852	1.8698693028034037	-3.4868535544551156	0.393862071425708	-1.1281868516229472
664	5.343027484715872	2.020648947393225	-3.3223785373226478	1.0149132991554841	-0.9556652381546873
186	5.328476921246162	3.123472957973471	-2.2050039632726923	1.0627743523673578	-0.6347742021296991
743	5.321829937499773	1.7811504635020343	-3.5406794739977396	1.0417651471102725	-0.8267032031790041
728	5.317661724801003	1.588504259867857	-3.729157464933148	0.562085881703584	-0.7675775988352612
243	5.316651694571026	1.7741311611810726	-3.542520533389953	1.1001387635824804	-1.1226540811447394
154	5.311566006670081	5.127493490713695	-0.18407251595638682	1.926184173989469	-0.17563627772654158
436	5.303283089741844	3.9468891796358725	-1.3563939101059725	2.249828455885777	-0.6156067325169311
662	5.299432598391503	2.2694735460599986	-3.029959052331504	1.1891455037289331	-0.9855023935919981
672	5.295851586340745	2.233063762068818	-3.062787824271927	1.0122600691831984	-0.9884929761914801
621	5.293186941874489	1.8137101397679536	-3.479476802106535	1.3118862001191136	-1.3774063026118586
23	5.290662081273534	3.6203348696024626	-1.6703272116710701	1.4743293271915159	-0.6150341627487999
452	5.250490775155685	4.7560856406710865	-0.49440513448459883	1.5555158265780735	-0.214178076650423
254	5.232738143329993	1.267249355171644	-3.965488788158349	0.6625999140124363	-1.0387534633353555
212	5.2164682007753695	0.8054192975063498	-4.4110489032690205	0.3909322347811812	-0.8593753926052736
341	5.205718252901166	1.991653276731869	-3.2140649761692965	0.5403915278163047	-0.8547867503902875
205	5.204723595791414	4.461760344745797	-0.7429632510456174	1.0748210603356934	-0.17710165175454554
533	5.199863908585785	2.8271383086935473	-2.3727255998922363	1.2311067290089985	-2.28083886251379
727	5.139600783925974	0.2443811973118704	-4.895219586614103	0.14709304585589775	-1.6718416065910684
758	5.13902636532715	2.895086923301027	-2.2439394420261234	1.682797465937794	-0.901206352668599
110	5.131246958195618	2.9073695862898687	-2.2238773719057496	0.6976976831045102	-0.7591693346711467
441	5.1303920562094145	3.061533520571386	-2.0688585356380282	0.965138623486756	-0.5035996337518294
420	5.103576278499726	2.0171210693801496	-3.086455209119576	0.43184145639142435	-1.2542581066527208
228	5.102353218894179	1.1144831433823779	-3.987870075511801	0.3391791029567586	-1.0694974744338808
51	5.1008375116347136	4.1985287775248645	-0.9023087341098488	0.7678185569231836	-0.5302864742660692
465	5.08637368221561	2.6214668448377707	-2.464906837377839	1.2018066152099303	-0.7279146999577955
403	5.0808259741874	4.274698710926899	-0.8061272632605017	1.4416425272490885	-0.7924294491204561
707	5.080131215409344	1.2902757603750552	-3.789855455034289	0.982329581065188	-1.2681811208025249
108	5.067976198074002	2.216999450694801	-2.8509767473792027	0.8890594110069561	-1.133949949931655
148	5.035894365589585	1.2246713570017023	-3.811223008587883	0.42484617599719554	-1.5234375637233917
67	5.035511711049921	2.1316831871879245	-2.903828523861996	0.6170427865898387	-0.7875349174187587
211	5.030164292871414	2.7616359986570127	-2.2685282942144016	1.1957622557974001	-0.48795161208356325
461	5.025949694111588	3.1150190810360368	-1.9109306130755515	1.000174112207403	-0.4888803536491466
587	5.022503158238422	3.327759147471241	-1.6947440107671807	0.9510135277879165	-0.5460072419283938
565	4.995352046362268	2.0983697963982886	-2.896982249963979	1.169759868456987	-0.9378582009647056
144	4.989311382265765	3.259284046438549	-1.7300273358272158	1.3183676303282628	-0.7269126314885154
710	4.9843905122506875	0.9216516016276911	-4.062738910622996	0.31383181811465977	-0.9963609790004236
615	4.9827126307901635	2.045031165499114	-2.9376814652910506	1.1060617598933447	-1.559341992572791
90	4.980312983277054	2.020070214879021	-2.9602427683980337	1.0910883884624596	-0.7091348554725211
235	4.941889161153328	2.392567443503593	-2.549321717649736	0.6449238296752103	-0.9096293836144049
354	4.917384890817201	1.38460755233788	-3.53277733847932	0.5381912477615679	-1.144877508331014
542	4.91716240872385	1.2434980894478946	-3.673664319275955	0.8269472275655345	-1.580751600188896
261	4.909399128242704	2.4684982258438652	-2.4409009023988384	0.8032994931153467	-0.9200971378564189
162	4.903710800961315	4.256477376872634	-0.6472334240886809	1.5573219193718055	-0.4035252273523499
640	4.898359547749607	1.9966350235783752	-2.901724524171232	0.7649063879615614	-1.606555727370303
56	4.896560009782533	1.3142574959382016	-3.5823025138443314	0.4440917381567408	-1.153767668395291
583	4.895742000424549	2.61609171143867	-2.279650288985879	1.0822169563519657	-1.7671973421294815
356	4.86993541591486	1.2836661958072773	-3.5862692201075825	0.33662901648197946	-1.4948405484450278
622	4.857393253107014	3.460770622229488	-1.3966226308775251	1.9044770899445271	-0.7146703492239154
422	4.8495625693178095	4.192889747704893	-0.6566728216129164	1.8077672010672245	-0.24982647011445946
371	4.839278359442179	4.360769934088635	-0.47850842535354415	1.4771421357955665	-0.30420068709787623
421	4.833050916587107	2.3149733598936093	-2.518077556693498	0.9218117270727472	-0.7293821193827666
644	4.808125738440591	3.187196910438642	-1.6209288280019483	0.9547127577824983	-0.7878341379590706
216	4.790476652363514	2.126083126864752	-2.664393525498762	0.8571170005802692	-0.895951112991003
270	4.785191644090453	4.328472486516765	-0.45671915757368886	2.3563417225649226	-0.2646841091493634
470	4.782845198529251	3.5666067962903663	-1.2162384022388855	1.0500215079134085	-0.40319457066329617
166	4.780413059619547	1.599080991177382	-3.181332068442164	0.5715180235965279	-1.5581641764034604
93	4.772699437497189	1.7970222462501417	-2.9756771912470468	0.5250861350312627	-1.245554353605166
705	4.7721323345117925	0.875887355183323	-3.896244979328469	0.5040768444426638	-0.5865366757636963
46	4.751460774389373	2.868922095432263	-1.8825386789571106	0.8536380172098094	-0.8452622366967493
301	4.73956556028516	4.73956556028516	0.0	1.3458835057791598	0.0
286	4.732435143859248	3.6100686662609034	-1.1223664775983437	2.1304058076034735	-0.81108398334467
456	4.711453385532514	2.5410095272865547	-2.1704438582459598	0.38734119521507776	-1.1965417385291879
26	4.708259342195505	1.94866281666924	-2.7595965255262658	0.5797377900926667	-1.0161781157441505
372	4.699375632671648	3.163234983681702	-1.5361406489899472	1.2840391264082305	-0.8040746487703476
245	4.697373143641117	1.3016777495350333	-3.3956953941060832	0.41161868476518704	-1.3569207124634817
546	4.6914076726757505	3.8412041241016484	-0.8502035485741029	0.9884990637841454	-0.6476963713739169
658	4.6892348021088734	4.2974689826927515	-0.391765819416123	1.2025044301091463	-0.16090774366148097
639	4.68680194636495	2.1346320546044586	-2.552169891760491	0.5825848433668076	-1.0734600490535244
33	4.657326797229305	0.8560132512242982	-3.801313546005007	0.2417529106375703	-0.8102815600654275
759	4.623428308872102	0.39533329765910186	-4.228095011212999	0.16651380563323462	-1.203734125314988
327	4.57837542906205	4.198663551944446	-0.3797118771176042	1.1601933099555783	-0.3797118771176042
50	4.575924534629657	2.080837298012259	-2.495087236617397	0.6257381121242098	-0.8422826809420267
253	4.5670555984812635	4.467036553955731	-0.10001904452553276	1.4695349874098593	-0.08712966255048067
239	4.52193879785986	2.0918241159297954	-2.430114681930066	0.9996665323150911	-0.9466938684486131
716	4.496042951431924	1.3529730364426018	-3.1430699149893218	0.4760133611603014	-0.6159426156944303
379	4.493497892504789	0.7160584112239957	-3.777439481280793	0.5626977779350877	-0.8782412371256956
308	4.489688992622386	1.5877532892765511	-2.9019357033458353	0.7526308007538319	-1.912825498647905
593	4.478280301223469	3.190545062708039	-1.28773523851543	1.1577277852769143	-1.1524599946948098
673	4.477324146426897	2.4103311795002798	-2.0669929669266174	0.7696576098011647	-0.7302511491459467
697	4.476607530408584	2.6364383572496415	-1.8401691731589438	0.6657129823203434	-0.49900109390886427
364	4.458669261091362	3.9780854803118606	-0.4805837807795004	1.0724145282293025	-0.3011367736160271
100	4.4162592638749825	0.8767136867107461	-3.539545577164237	0.5111408582332151	-1.2655583789305795
207	4.413034572619468	3.8160758396683345	-0.596958732951134	1.6667470260332948	-0.28209768305978294
547	4.398023627577035	1.5173933444826426	-2.8806302830943924	0.7297935389946953	-1.0278426059227774
494	4.397226065481393	3.463178283411393	-0.9340477820700003	1.2235961086909655	-0.30460866709878076
435	4.383330221956911	4.209073226561615	-0.17425699539529543	1.8580631059710713	-0.08712849769764774
478	4.372571737297239	2.125465220058154	-2.2471065172390845	0.7616867837878122	-1.8488037718545665
467	4.367363072264656	2.672780014646741	-1.6945830576179148	0.6355100172736163	-0.723576851944337
466	4.361917041962124	2.2091940827148955	-2.152722959247228	0.6371503913238596	-0.574437097290548
457	4.357765246843748	3.542662041000793	-0.8151032058429551	0.9295736131727774	-0.5941760188793428
59	4.355212482908503	3.5840812142173006	-0.7711312686912021	1.4547143269659726	-0.3735934848766207
38	4.331029773471	2.8140859333401784	-1.516943840130821	1.57590720220848	-0.9175529555215798
741	4.3306272064310045	0.39170327649532233	-3.9389239299356826	0.3900447285779993	-0.8600538730844786
722	4.296393299024151	0.7138531786425771	-3.582540120381574	0.5666975950367037	-0.5239647287113774
528	4.288197096099866	0.20712261686464997	-4.081074479235217	0.20228896766355633	-1.1171822708471575
460	4.274789091463533	3.820760866232664	-0.4540282252308687	2.4367908453911995	-0.4540282252308687
730	4.248471277763812	0.7620087275116021	-3.4864625502522095	0.32719775141286167	-1.005977948548006
410	4.242270744396092	2.5162600325938826	-1.7260107118022094	1.3854683135688142	-0.459162217396099
157	4.241030374246764	3.3653457592658835	-0.8756846149808801	0.826391298540304	-0.6938516350812552
699	4.1940393654498935	1.624396001703667	-2.569643363746226	0.9304219253977314	-0.4633629497074265
530	4.190382702816063	0.6163076062748858	-3.5740750965411774	0.5373033280477476	-1.0152120142375922
505	4.178296402409275	2.4438319827871995	-1.734464419622075	0.8804724653468678	-0.5495855142009655
16	4.173757438548244	0.9993975102123009	-3.174359928335944	0.43720435917763506	-0.7085438482493953
272	4.1627524642204285	0.8148822173557907	-3.347870246864638	0.7279066188326563	-1.4487126706366997
687	4.118289819092785	2.1033739722562617	-2.014915846836522	0.9878823074239635	-1.101855494899506
351	4.115176517722995	2.0049026804832653	-2.1102738372397294	1.0415810977442685	-0.7675029593838935
42	4.104764116299614	1.9689580761735952	-2.1358060401260195	0.7830770721439543	-0.6573055602511367
394	4.0904434277309605	1.9637563115091512	-2.126687116221809	0.9099246903524444	-1.1245615766043162
417	4.073928686413646	1.4205435808896725	-2.6533851055239746	0.40510735140916215	-0.9703247535274762
297	4.049021731817934	3.696548215365815	-0.35247351645211883	0.996216936453375	-0.23646218182728276
596	4.044026582945637	1.0197450643809731	-3.024281518564664	0.5154997486449456	-1.2337530898658597
140	4.037300033804724	1.5612109168040704	-2.4760891170006527	0.7113432454477646	-0.5101367303825243
442	4.017910635033497	2.644247165647321	-1.3736634693861765	1.2977369293566088	-0.5304682398230822
103	4.012855278337329	3.2784179855039004	-0.7344372928334295	2.182598625535061	-0.2957677710958835
315	3.9731046030934776	3.4043304589909855	-0.5687741441024916	1.007983170168188	-0.22574878103830195
729	3.9656508547870106	0.7738323230951804	-3.19181853169183	0.4023127687592242	-0.6067991853130904
423	3.960420523887244	2.076442683496587	-1.8839778403906575	0.5450175162359038	-0.9488946590042598
365	3.9520413832022028	1.5878064651364117	-2.364234918065791	1.112329154737904	-0.81113897017566
369	3.946781721916911	2.4840938123252707	-1.4626879095916403	0.7315502134349443	-0.5296900117217852
240	3.9424198072583008	1.9883106355179032	-1.9541091717403969	0.8409349549090668	-0.6125968112322092
386	3.9374989688911506	2.2358305667006166	-1.7016684021905337	0.682740965878481	-0.9374511890869958
163	3.914993378180597	2.3375541131923825	-1.577439264988214	1.0347137138615148	-0.755956137909351
145	3.9111752689835257	1.2431375644033764	-2.668037704580149	0.42939728654078585	-0.9754773093537089
500	3.898961735095096	1.711062863033447	-2.1878988720616483	0.684113135734704	-0.6169301543894815
329	3.8851052875164047	1.7971355999647936	-2.0879696875516114	0.631612949209989	-1.3597203717294757
328	3.8782154114235676	0.6011003896298195	-3.2771150217937475	0.35846448191551766	-1.046046855330728
569	3.877621555540541	2.3548007659467505	-1.5228207895937906	0.4551031017318661	-0.7499731669567499
319	3.8734111340612176	3.2159534775042182	-0.6574576565569992	0.8884661242637334	-0.40368978957391954
755	3.8662427142573126	0.16685657219611305	-3.6993861420611998	0.16685657219611305	-0.47106637516708144
746	3.864679395972474	2.196760193411936	-1.667919202560538	1.3455769538122802	-1.1011461183958675
52	3.849940250323594	2.264970104285781	-1.584970146037813	0.7350769571950604	-0.9335414162591248
129	3.843184237343465	1.2680919990870527	-2.575092238256412	0.5936184909538619	-0.6668307609363282
252	3.837040805637557	3.7376401354541975	-0.09940067018335996	0.9916102265534535	-0.08097371997052256
625	3.8190666669976365	2.4285030022312815	-1.390563664766355	0.7995206521762265	-0.8716423733171923
626	3.8102982173725684	1.9063634921901291	-1.90393472518244	0.8591578195275013	-0.6156912398118292
647	3.804429673229468	1.3032376273087487	-2.5011920459207193	0.5096921921355221	-0.7480607602862134
174	3.7894416703559446	0.840348939535148	-2.9490927308207966	0.6589565916491726	-1.6632892586830987
387	3.775544226519258	2.0236889650145478	-1.7518552615047103	0.5731737042137027	-0.6449347673870748
321	3.7617241685088207	3.148296402943417	-0.6134277655654037	0.8835340093607625	-0.31892274199068854
325	3.7579586672142318	3.746676338659505	-0.011282328554727217	1.2514875933124463	-0.011282328554727217
572	3.752254123506794	1.8834551282751089	-1.868798995231685	0.5190862950098268	-1.5404777586418705
295	3.7427816108288647	1.1908200427804927	-2.5519615680483723	0.7209143340527954	-0.785493238166923
667	3.742203645970267	1.6127477018850365	-2.1294559440852305	0.3791211349082099	-0.52758453412165
97	3.741313074921018	1.7283087119326708	-2.013004362988348	0.7998843787325561	-1.0352212383426043
501	3.7353690399182744	2.4800311665908596	-1.2553378733274154	0.9086657400518536	-0.6752528799202951
752	3.729661003579406	0.4509121194917409	-3.2787488840876655	0.28808263045434357	-0.76928813067699
344	3.7241557659115823	1.7831576223724104	-1.9409981435391723	0.45897457792602014	-0.6250023339023724
440	3.7217907740179705	2.9356279240988283	-0.7861628499191424	1.141466356955824	-0.24052766267893863
88	3.7071303857086857	1.5293168875253487	-2.1778134981833364	0.7714756309932976	-0.5748516382076865
138	3.690610862189155	3.0192429315801026	-0.6713679306090523	1.7893359162381623	-0.21733674315680176
623	3.68245390332489	2.2792318751403386	-1.4032220281845518	0.9179453303608548	-0.5548716764132414
635	3.6745559950856626	2.2209187131026704	-1.4536372819829926	1.034464250640367	-1.0523245013710971
58	3.665472532559277	1.1277507958978803	-2.5377217366613967	0.6595555339212013	-0.5712606146460012
512	3.6654370856426435	2.250478451870994	-1.4149586337716493	1.1009215649259787	-0.5408844366452304
567	3.646725596689636	1.0972196099753733	-2.549505986714262	0.40094766266240733	-0.49724478716588233
17	3.6323411823199967	1.622138620532666	-2.0102025617873296	0.6587677465045435	-1.0280161296044847
95	3.6258967330943928	1.51695265072963	-2.108944082364763	0.7571152296219156	-0.8369342240257568
686	3.624677583962934	0.7810433525138875	-2.843634231449047	0.5281689698696194	-0.8753875874338582
121	3.6233810984124317	1.8722596746668463	-1.751121423745585	0.4820480308631136	-0.4277473949743733
247	3.61859830190971	1.531002749399934	-2.087595552509776	0.7695010449706299	-0.5542998532203546
437	3.605864925797378	2.1928526061077243	-1.4130123196896534	0.5372622375337271	-0.7260308975438062
482	3.58906776328713	2.121774615495674	-1.4672931477914557	0.744061050368952	-0.6073982698709174
132	3.5885867205844297	1.8282992940528513	-1.7602874265315784	0.9406048550439623	-0.6391475269368122
586	3.5829869489197086	0.39655077519931203	-3.1864361737203972	0.09869642728109485	-0.6507660741078031
282	3.580148138511331	2.657129829180641	-0.9230183093306898	0.8123196520834551	-0.43497872431634765
492	3.5797832530991087	2.3187579402868774	-1.261025312812232	0.626963829526165	-0.420901237128213
691	3.576262132947627	2.1981051567814225	-1.378156976166204	1.0459754620893875	-0.644888558562622
78	3.567293998570132	1.7262567701147713	-1.8410372284553613	0.6167163915341538	-0.4650984005237127
45	3.5536716084463795	0.10838848123806737	-3.445283127208312	0.08622547194071307	-1.2139853402290945
600	3.548291488588505	2.776563240723811	-0.7717282478646942	0.7614011371897305	-0.2823396175865089
413	3.5477108906223114	2.16589101808495	-1.3818198725373607	1.0680514855118168	-0.623704197899034
91	3.5423008521512895	0.30497291433853835	-3.2373279378127515	0.1375856921952355	-1.1203231855543991
454	3.5256941321276027	1.912542935054468	-1.6131511970731343	0.45571059908612477	-0.8187989637476711
231	3.507642227714143	2.1618679783947194	-1.3457742493194238	0.7329404717844565	-0.7082039541814229
134	3.485041359516215	2.189273981702012	-1.2957673778142023	0.7727216059009692	-0.7296650190881913
334	3.477660519281339	2.0671453807166174	-1.4105151385647217	0.6199222423483116	-0.45120208876052076
54	3.474828524679384	1.1819358062750562	-2.2928927184043273	0.4082043119280272	-0.8467037529690732
399	3.4635248599268462	2.9259267125271395	-0.5375981473997068	0.656895208633958	-0.22592459387898436
481	3.4629652370832553	1.6681277567579942	-1.7948374803252602	0.9552325973720622	-1.3980426797558758
201	3.4480547904899117	1.6885755989130455	-1.759479191576866	1.0370355429540794	-1.2107499889799407
693	3.44325955534522	2.107784636357536	-1.3354749189876831	1.0218574258923672	-0.851916924733151
653	3.4362545536665876	1.9692548872933757	-1.4669996663732117	1.3379347503168215	-0.5320196791683519
331	3.4256712226651578	2.529917949532205	-0.8957532731329525	0.8429490126843736	-0.3859749451731947
291	3.4166609029762616	0.5551198597720145	-2.861541043204247	0.4141155614419519	-0.727458136267569
614	3.412594374980531	2.228295261493347	-1.1842991134871834	0.9830971818966846	-0.39213315519789466
57	3.395188843072004	1.8877819306569361	-1.5074069124150689	0.35348216627345336	-0.4965204914128642
739	3.3897202135530846	0.9149660052753332	-2.4747542082777523	0.37279800385562173	-0.8783428666570451
378	3.384631018859248	2.4547538536679108	-0.9298771651913373	1.1040159372601208	-0.48056842310497094
217	3.3730559327251215	1.9401128974067583	-1.4329430353183636	1.0022532845601793	-1.1189692443921953
589	3.3670741411509826	1.4068842143717206	-1.9601899267792613	0.7970213060409032	-0.6798509491277276
20	3.3658607982751296	0.4160413593522023	-2.9498194389229275	0.2269184682584868	-0.6020876656492937
592	3.3556222662154305	1.7432694668363908	-1.6123527993790394	0.6487209337833653	-0.49859244459473945
560	3.339371502484458	2.13513789672315	-1.2042336057613086	0.9603647102355887	-0.5490445464518942
519	3.339113734109127	2.7766857010574837	-0.5624280330516435	1.3700652850472614	-0.22567635657872995
353	3.3302279098851306	0.9538409318499061	-2.3763869780352245	0.43133826370965506	-0.5668156728777671
330	3.327604952711563	2.968564386068859	-0.3590405666427042	1.6285006751265783	-0.19852670478108556
92	3.3157672636317863	2.2237880301927313	-1.0919792334390552	0.8304964645543403	-0.555543271342359
118	3.3027939165240667	1.8726703620677074	-1.4301235544563593	1.1058864431216133	-0.6402631732335147
238	3.2947448639639636	1.998234086419298	-1.2965107775446656	0.5272366244422475	-0.5773266462240075
401	3.291311644728101	1.1754428310390104	-2.1158688136890906	0.4454487765039918	-1.4377872113983965
446	3.286671320319923	1.2177334439189262	-2.0689378764009967	0.37535425242657666	-1.3805707572179937
288	3.284020073213137	1.209921151094426	-2.0740989221187114	0.5103220710714114	-0.8497060819029977
390	3.2713952242069193	0.7134889686290548	-2.557906255577864	0.37902467460901024	-1.1921739203812909
229	3.2582316861761975	1.0813170232302798	-2.1769146629459177	0.4739724580731434	-0.7831635284891219
2	3.257757986743476	0.9929716631491091	-2.2647863235943673	0.4452128258890789	-0.8860161868763533
352	3.251803823820851	1.762788798539371	-1.4890150252814798	1.0088337556549776	-0.6448832314095378
597	3.2384384202271153	1.1701571986604924	-2.0682812215666226	0.5696070096378211	-0.7096088962665043
638	3.2373188655403484	2.061958986085984	-1.1753598794543645	1.2511261887126344	-0.6373119278217386
241	3.200499750691325	0.5564332792254236	-2.6440664714659015	0.23291470432743697	-0.8965049413927964
610	3.192064524214143	0.23729131063117223	-2.9547732135829707	0.1541346737984208	-0.9306483276442842
281	3.190733595036196	2.622822179141503	-0.5679114158946929	1.3570526169566508	-0.42669451217843807
450	3.15462475104993	2.4003947268189605	-0.7542300242309692	1.2112004449923819	-0.6522788506970933
529	3.1440703217201533	0.9484242916702004	-2.1956460300499523	0.3580255039683375	-1.3693129869192375
1	3.141755905519522	0.490854528370543	-2.650901377148979	0.22973495668409205	-0.6160825587840265
86	3.117575831192576	1.007305993880352	-2.110269837312224	0.6743301634744302	-0.7064263391460973
603	3.115797930132125	2.318192449484533	-0.7976054806475925	0.6042681680270171	-0.5348073120123861
181	3.108633500397514	0.09277165913019596	-3.0158618412673177	0.08737469176677053	-0.8526944435003277
688	3.0976092008528404	0.33867895747646865	-2.758930243376372	0.25971646844942403	-0.9620717444260866
83	3.0961510847930045	1.1184862327258012	-1.9776648520672038	0.4702302791430443	-0.8855701212390424
246	3.089396025541702	1.6309289357875105	-1.4584670897541914	0.5154444495606517	-0.8085035697138556
294	3.0691461546501673	2.3147641245763477	-0.7543820300738194	1.5043115210123468	-0.28194635554363323
754	3.0568198254526395	0.6380608919264097	-2.41875893352623	0.14921663373824276	-0.6298124960104577
267	3.0388207717502307	1.6067122479759168	-1.4321085237743145	0.7370790856856448	-0.6360600031466389
458	3.0218141033725336	2.1476576867686763	-0.8741564166038577	0.6312164573799149	-0.38596159413342224
335	3.0078649152193506	1.9567259380916597	-1.0511389771276913	1.1818848945134968	-0.3790709220905612
488	3.004677345160839	1.5265328618922633	-1.478144483268576	0.3512894126430374	-1.1415478460707116
620	2.99401382810448	2.7637742156091116	-0.23023961249536734	0.7947630562981729	-0.15144334885994384
71	2.9498514506449056	1.115464986526614	-1.8343864641182908	0.37278800534801854	-0.5588986219806703
283	2.9227037250982035	2.291534605248433	-0.63116911984977	0.6815711460678364	-0.26510462327197165
313	2.9108334174872907	2.72624338989747	-0.18459002758982054	0.9837674865342425	-0.18459002758982054
14	2.8947719511222716	1.0438544496527287	-1.850917501469543	0.5004613744044213	-0.9325478852447325
18	2.878448518581378	1.154100485485949	-1.7243480330954295	0.5119357286233839	-0.4727891090142853
426	2.86891335652109	2.7166021820768664	-0.15231117444422354	0.886968056472896	-0.1382509218870451
649	2.866726742898957	0.8301520280199197	-2.036574714879037	0.2508697488112503	-0.8696958748203111
539	2.8652572727151524	0.34769150609233224	-2.5175657666228197	0.26854980476624635	-0.8623215305334634
127	2.862379648378748	1.4137704044545532	-1.4486092439241942	0.8242503373133129	-0.49088519696265004
670	2.8565047383801394	1.3006699970452384	-1.5558347413349012	0.818306367949487	-0.4595101029413587
721	2.846577258754513	1.3695177164738375	-1.4770595422806758	0.4363703763243419	-0.27709764539941356
585	2.8250980304185473	0.37697473733517106	-2.448123293083376	0.16539848133246268	-0.7740610960953732
168	2.82082063559507	1.3866820731608316	-1.4341385624342387	0.8034044749457422	-0.40012981406379894
609	2.8011263041611834	2.241156010820193	-0.55997029334099	1.621111421352759	-0.12336090954113345
385	2.8000682601581053	2.275376795302346	-0.5246914648557595	0.6695524999271708	-0.2940239263126208
558	2.7929439713783304	2.2764873855929033	-0.5164565857854266	0.7490860688199006	-0.18665505609322763
222	2.7911686395484923	2.0097387861307037	-0.7814298534177887	0.7351011753455166	-0.3823319190614689
208	2.786481494903592	1.6901873543907473	-1.0962941405128457	0.5282080285176542	-0.27313897311295027
141	2.781197690176162	1.8645965778129334	-0.9166011123632297	0.7726232275555356	-0.24183731625478508
348	2.7670358805639665	0.7791867683735985	-1.9878491121903683	0.6169148782983415	-1.012705781765076
696	2.760703705248432	1.4333395929597839	-1.3273641122886486	0.4906495714065189	-0.5794217321888885
594	2.750988168374425	1.208132897561359	-1.5428552708130658	0.6498045586605589	-0.45201907179320217
206	2.750376515280258	1.7514639636655915	-0.9989125516146669	0.776352495126669	-0.5294837173507446
111	2.7419593744793858	2.0575699749620964	-0.6843893995172892	1.2162054236921478	-0.3329495409106836
424	2.739228546611277	2.1217564790547954	-0.6174720675564813	0.7487943428330445	-0.22119905884268598
396	2.7281352191842347	1.3316567458039676	-1.3964784733802666	0.27987018415481546	-0.4197612266096322
636	2.717767288350223	1.8100385465915423	-0.9077287417586811	0.7836596045412039	-0.545486588558695
506	2.700169342274127	1.850787084536464	-0.8493822577376631	0.7382014426917668	-0.33325194550502146
165	2.696005069896859	0.7722845844036804	-1.9237204854931784	0.35243429597262455	-0.9227829803905353
584	2.68873930070641	0.8564644779904169	-1.8322748227159926	0.392770286305147	-1.4230956766677985
703	2.6744847085431926	1.550453729437833	-1.1240309791053598	1.0013141406351325	-0.71583169823788
126	2.6653562465991936	1.184440406548911	-1.4809158400502829	0.424341570707568	-1.2261351424803089
135	2.647193261724792	1.193847622791448	-1.4533456389333446	0.26654465532976895	-0.37888880491121985
221	2.635222235862966	0.9185451102151205	-1.716677125647846	0.28098607097924094	-0.804525783292647
260	2.629453097463751	1.2648899627038828	-1.3645631347598681	0.539635875429393	-0.7309731066148495
605	2.6290883742582682	1.5820165606441379	-1.047071813614131	0.8894600320544593	-0.46672030456113084
311	2.6261910327005076	2.1839272307880564	-0.44226380191245057	0.42758747785583767	-0.22593994835088016
629	2.615934247258212	1.3380533541977162	-1.2778808930604966	0.3752548009541405	-0.4590909309165984
713	2.6120808532938327	1.0865484196497148	-1.5255324336441183	0.5499661943801115	-0.3650976729731738
606	2.594630197870499	2.1698149048619157	-0.42481529300858367	0.6353915614040986	-0.19029310695880888
220	2.575948794082494	1.174798075623364	-1.4011507184591299	0.5304933124203289	-0.6199935579453862
298	2.56820164619413	2.27750146976026	-0.29070017643386953	1.030546825880066	-0.16169270147898426
479	2.562372227137063	1.3674226106864384	-1.1949496164506241	0.30782546511219583	-0.4778541996198599
517	2.559823355076527	1.721083472268803	-0.8387398828077242	0.7721161488679352	-0.7419344972953955
213	2.5519224057521877	1.8164334802239988	-0.7354889255281889	1.1524342162303138	-0.4164246061698165
307	2.546842043238106	2.505011766650079	-0.04183027658802692	1.3541211800749904	-0.026237198426924662
462	2.5416600879882134	2.0335052964510694	-0.5081547915371439	0.8749717062490096	-0.292467639450216
612	2.5394045436644515	0.4555267414932873	-2.083877802171164	0.18951679870568391	-0.6667588632152914
438	2.538333980885128	2.252323574390957	-0.2860104064941709	0.6428404485983595	-0.11591573293547547
388	2.527636310072754	1.1760105238485639	-1.35162578622419	0.7291253308147915	-0.2691861189279246
19	2.517632156120599	0.25623158073500735	-2.2614005753855917	0.25623158073500735	-0.7567452114179813
366	2.476640677333327	1.9400126391191181	-0.5366280382142092	0.8196055740103004	-0.33148343301731426
232	2.460894517910973	1.0774649150565991	-1.3834296028543742	0.4489803113258028	-0.5135034070214398
159	2.4461187014916064	2.08366979588307	-0.3624489056085365	0.8081563691101206	-0.26453900094982347
689	2.4441851564752155	1.3474316904206445	-1.0967534660545704	0.5476901832476103	-0.4291250467375789
346	2.4246075781528993	2.4246075781528993	0.0	0.7836665593006034	0.0
263	2.420189126088757	2.246354594394333	-0.17383453169442403	1.5416891499593979	-0.08907585622686447
312	2.4157056673876385	2.210679214343257	-0.2050264530443811	0.6273968173645931	-0.1175245831661832
616	2.3954215319258108	0.9671758791455005	-1.4282456527803105	0.2622434713269414	-0.7732785695479399
750	2.3735706426286294	2.0089377150150556	-0.364632927613574	1.075863944249493	-0.28696186594378986
579	2.371885708330334	0.901228856510866	-1.4706568518194678	0.33010067589584585	-1.0314410688887727
656	2.3388442550667428	1.1521135804135865	-1.1867306746531552	0.30534739643771985	-0.7996576252980677
414	2.337413443300192	1.6873237649170576	-0.6500896783831348	0.6355104161995595	-0.39431102376000426
310	2.306354247267112	1.1682701399463769	-1.1380841073207355	0.738150653162155	-0.3318037508702582
604	2.2990601902317844	1.3730711827497641	-0.9259890074820203	1.2888217186942075	-0.4862456898542135
427	2.288980608135458	1.8758539980956506	-0.4131266100398076	0.41307554134964497	-0.16173785689652997
557	2.288520337724756	0.6882423893213669	-1.6002779484033889	0.3301058912115245	-0.5302740641397917
459	2.2774773092323044	1.2642323329160128	-1.0132449763162914	0.555041521212382	-0.30583177061009864
279	2.268831330082768	1.970679722469454	-0.29815160761331366	1.024558360554828	-0.18833891239706438
287	2.2603401417769065	1.3966181587503848	-0.8637219830265217	0.47914827267923893	-0.4529079248174661
225	2.2598447320809614	0.6360404627869667	-1.6238042692939947	0.2847955214727762	-0.54251938677155
742	2.2586285810820783	0.5901955201161009	-1.6684330609659779	0.20682250731705065	-0.398934417787649
555	2.246824411019044	1.1927709693683448	-1.0540534416506993	0.5710027787966115	-0.5765385440769779
618	2.246420423859936	0.9513267629663824	-1.2950936608935533	0.3091628193557719	-0.45846472743706873
748	2.2462616505736115	1.1460012974223102	-1.1002603531513016	0.3668805741863416	-0.48445754051760903
630	2.2401458728458192	0.869704943708268	-1.370440929137551	0.5481705102728867	-1.0052530721657662
345	2.2336508058661937	0.5845216116209001	-1.6491291942452937	0.3560386642942077	-0.7874844294288185
230	2.22061516400264	1.8246744639972372	-0.3959407000054021	0.7283827510904205	-0.08758261659222856
549	2.212453902677977	1.1270439762859423	-1.0854099263920352	0.33783610982162854	-0.5269493589253382
173	2.1982816132716363	0.5188290032605856	-1.6794526100110505	0.31694379891232277	-0.30406493008135066
445	2.189502042903413	1.8574009918478682	-0.33210105105554455	0.5376046387920886	-0.17035340903049848
99	2.1857360036293567	1.0585032523263165	-1.12723275130304	0.2713128374151233	-0.6704858222123521
373	2.175299224457055	1.2955212101984388	-0.8797780142586169	0.48926017134967564	-0.3636815771337836
633	2.1647629196845046	0.5673639177483204	-1.5973990019361841	0.22942024860849697	-1.1117014084580927
576	2.1636624320751356	0.7494751297755182	-1.4141873022996176	0.46410372938098526	-0.5775968931552637
694	2.1469971882955288	1.738362087680234	-0.4086351006152945	0.9424623455329391	-0.0875703779279947
577	2.138163753214587	0.48830935745406845	-1.6498543957605185	0.15421866315824007	-0.5008267503477509
493	2.135780194228825	1.2208066251251082	-0.9149735691037169	0.37556467615525824	-0.7537891465415959
434	2.1205951995061723	1.7025003604595248	-0.418094839046648	0.524292245895055	-0.27524566484356444
209	2.1088846007339166	1.486439662104612	-0.6224449386293046	0.4798342544751633	-0.30577598002137124
562	2.100990901745565	0.5727448332602001	-1.5282460684853647	0.2991215852912053	-0.46965290524395575
177	2.0938718576790722	0.5942727429801868	-1.4995991146988854	0.19980297072611997	-0.6384021998152026
266	2.0915418820782508	0.9536444660969288	-1.137897415981322	0.39399961285390583	-0.7550530323954133
233	2.089275564460175	1.8342056445235169	-0.2550699199366577	0.9506872740412436	-0.15040835128683924
43	2.076253761541841	1.4336721109561368	-0.6425816505857043	0.3811711157644342	-0.2276190597257649
518	2.0737351932038	1.5228407229584249	-0.5508944702453751	0.4081304271512665	-0.24388902563014667
133	2.069521818721039	0.6198487554740609	-1.449673063246978	0.29381406493688694	-0.6133087986752704
98	2.0537485220429406	1.2692838072243458	-0.784464714818595	0.4035685478892572	-0.30212229050656686
367	2.0443837599479187	0.2905791075809756	-1.753804652366943	0.21536154821359724	-0.8524287073539254
553	2.037218143187267	1.639187722261576	-0.39803042092569074	0.9139408385894238	-0.18272598552006922
204	2.0332733551023336	1.118202713127933	-0.9150706419744009	0.41046610363707264	-0.8419023974126582
180	2.026788875644214	0.7120754433695421	-1.3147134322746719	0.23116955454169377	-1.0716847948752557
756	2.0177423081433594	0.8354690821245554	-1.1822732260188042	0.4164860765536594	-0.49554199319683884
516	2.016060659183667	1.5732335519671528	-0.4428271072165142	0.5029061337534003	-0.27665417607755605
408	2.0123106517439884	0.7985974923233443	-1.213713159420644	0.5168317897898252	-0.45590076090433224
617	1.9464948132742699	0.8627049246209421	-1.0837898886533277	0.3432268342751595	-0.7095683508304041
130	1.9307848902542906	1.2908937353669303	-0.6398911548873603	0.6490808569839525	-0.5548299184422338
595	1.9300033692792051	0.7588130654795419	-1.1711903037996632	0.25583629937634095	-0.5351567566937195
538	1.9249680435284215	1.5081706434247701	-0.4167974001036514	0.7732221407866139	-0.25510047803773006
480	1.916145660232354	1.2315465492013595	-0.6845991110309944	0.48612171153071887	-0.31301253902397325
646	1.9133675550320663	1.8258010450977689	-0.08756650993429742	0.7841315485122804	-0.08756650993429742
172	1.9000164437693752	1.4193144646730222	-0.48070197909635315	0.53197337150863	-0.1616869131568018
269	1.8903393556619428	0.9608674818446648	-0.929471873817278	0.3333457700710287	-0.33332089659563796
244	1.8888289620317973	1.2495365886945193	-0.6392923733372778	0.43345945896822397	-0.24006139362660797
280	1.885303518489365	0.8753794706186205	-1.009924047870744	0.48591350367501085	-0.4717424584833841
318	1.8836493592257666	1.6880922543921226	-0.1955571048336438	0.49889285798699934	-0.08536665869499883
706	1.8803606022720434	0.798560407124331	-1.0818001951477123	0.4210110143509318	-0.37235715676764275
571	1.8721877324353369	0.5971723927897534	-1.2750153396455834	0.3210449779843569	-0.7582676353405131
167	1.862115084459039	0.6939401578950748	-1.1681749265639645	0.3067988841917817	-0.4742505637794912
349	1.8584488692319658	1.696749964141445	-0.1616989050905209	0.8252137963575663	-0.1616989050905209
642	1.84988581940298	0.70401707402071	-1.1458687453822702	0.6206498195099421	-0.6333204520199314
544	1.8385371375759805	0.3217554910896031	-1.5167816464863773	0.16907668929220057	-0.5970104049118615
736	1.836823898866039	1.2598461628150999	-0.5769777360509394	0.41956821630592844	-0.188745433086324
115	1.8355083534702232	0.8258441226013782	-1.0096642308688448	0.27255555991145175	-0.6689564324998548
548	1.8335461099751682	1.398177508779574	-0.4353686011955942	0.5235648452441231	-0.14774141401695842
128	1.8267060240412036	1.6161366668430228	-0.21056935719818073	0.45936840877509416	-0.2005856046288281
599	1.8191170373872318	1.0395129520476165	-0.7796040853396153	0.4507544339261606	-0.2611877790472152
15	1.809664577884707	0.6854241211949932	-1.1242404566897133	0.4422958295341071	-0.4294758281351933
632	1.806716074626965	0.40848789810504565	-1.3982281765219193	0.2175306857284688	-0.36653922366812836
142	1.7800261777356743	1.0012687771283517	-0.7787574006073227	0.9293653495504319	-0.44162013825930996
277	1.7784479486153113	1.377203995177638	-0.40124395343767333	0.41201499789021084	-0.22597853987452302
370	1.7760021979908536	1.5098715228047084	-0.26613067518614514	0.5220943362352107	-0.09089805339165385
449	1.773633461147359	0.8276647108026018	-0.9459687503447569	0.49340021106754745	-0.24672111597778104
419	1.7711208930899516	1.5171481119172072	-0.25397278117274413	0.29727994460001755	-0.25397278117274413
275	1.7625965922798739	0.20698673280073143	-1.5556098594791425	0.08215251964501598	-0.5673764570831409
326	1.733109341016795	1.108524814639237	-0.6245845263775581	0.477397859507453	-0.3332825410944165
641	1.7271933327473419	1.4015404069099915	-0.32565292583735006	0.5692964832888676	-0.1426250152336737
651	1.727084321702427	0.9823516812865898	-0.7447326404158374	0.7316483450243801	-0.49527693021243085
415	1.7036463772468755	1.1494066474499487	-0.5542397297969268	0.3758175766244105	-0.30416551807455733
469	1.6997695361025198	0.664574336567196	-1.0351951995353237	0.16179330381671522	-0.51189856152614
474	1.6947320533176031	0.9379822161936796	-0.756749837123924	0.5411289389027948	-0.3858224395832708
499	1.6911433229873725	0.9692164724453236	-0.7219268505420491	0.5666895639803528	-0.20147633437905688
751	1.6909966213839585	0.4965199551587045	-1.1944766662252542	0.16690838145956444	-0.8168735767853645
537	1.6791660121208236	0.9888490470586347	-0.6903169650621892	0.6662701919433799	-0.6179315511168124
550	1.6765008897234155	0.8163542695418587	-0.8601466201815569	0.39689505860193736	-0.4485426545299591
692	1.6723184182791708	1.1220889536916057	-0.5502294645875649	0.552118189254643	-0.21985483715027776
660	1.6456030855949415	0.8797502386091791	-0.7658528469857623	0.3702099807622041	-0.340858365688176
475	1.6393995471785394	1.3559228909528103	-0.28347665622572915	0.5233455446200592	-0.10652469660077547
407	1.6391883344700973	0.9163665884138575	-0.7228217460562394	0.5968133801970593	-0.2259952300344447
234	1.5772832618184391	0.5718298565733162	-1.0054534052451227	0.31831861328151295	-0.3825090160628371
49	1.5587529683639694	0.7341741525187895	-0.8245788158451798	0.3417596467391922	-0.175391111843231
305	1.5579845947762727	0.7351266817438079	-0.8228579130324645	0.47404481991632696	-0.42894326159778906
740	1.5457511082122428	0.5984088350431369	-0.9473422731691057	0.22598824664750636	-0.3602154007570528
552	1.5353720406487634	1.4385509057835417	-0.0968211348652217	0.582954578428447	-0.08757110552270782
690	1.5237388142260504	0.07899593884841075	-1.4447428753776397	0.07899593884841075	-0.425026865561774
520	1.4832749024442804	0.8297598577713087	-0.6535150446729714	0.34011714736022486	-0.27064391525160697
504	1.475206492621745	0.957587622396341	-0.5176188702254036	0.7196610341765236	-0.3137164866292695
418	1.4737475739348667	1.3861156208467214	-0.08763195308814527	0.45337909608452426	-0.08763195308814527
531	1.472919318123381	1.3788856330552242	-0.09403368506815683	0.3198353124890656	-0.09403368506815683
749	1.4717380138537715	1.103480793019159	-0.3682572208346127	0.6715422953223388	-0.2997617900138521
347	1.4680524765033567	0.8380229030648388	-0.630029573438518	0.48912950293628293	-0.6171630156093678
503	1.4573088066602473	1.4573088066602473	0.0	0.44513069878063205	0.0
536	1.4324389644023208	1.0799030291330487	-0.3525359352692722	0.3794480398020806	-0.11256121050086054
650	1.4163107542087066	0.7992697548718833	-0.6170409993368232	0.36285386351308646	-0.42100214677615916
296	1.4136244224730004	1.1676115064017012	-0.24601291607129927	0.71985346181414	-0.10447601239202058
665	1.4002906703271107	1.2961772655784631	-0.10411340474864764	0.4055196334635725	-0.08966811157104841
218	1.378980876013709	0.7080622600708678	-0.6709186159428412	0.588511670290424	-0.4102730135016673
568	1.3780225189829973	1.2903972700261448	-0.0876252489568526	0.9156161195694866	-0.0876252489568526
96	1.3753999729602047	0.9825616646858742	-0.39283830827433025	0.617896834569234	-0.1680073647894539
602	1.374547255470737	0.7477657912897616	-0.6267814641809752	0.23005614607322514	-0.28622914880412187
143	1.3726883261747074	1.2819852006423558	-0.0907031255323516	0.6526374504483144	-0.0907031255323516
485	1.3713878451774335	0.6026616963025409	-0.7687261488748928	0.2378431808777167	-0.5834652401898667
242	1.3479770049926059	1.1675962568615326	-0.18038074813107324	0.4999128687620476	-0.16154761788178446
131	1.3439936507490464	0.9734025799658964	-0.37059107078315007	0.8130154899372822	-0.17529156995765457
541	1.3385420234356877	0.7103683243535386	-0.628173699082149	0.35997609537507325	-0.2825841851062986
285	1.3368546688229968	0.32872340846244663	-1.0081312603605501	0.15858040203987095	-0.41085755760757453
290	1.3115492851073172	1.1395465443934727	-0.17200274071384436	0.39655100522304565	-0.16178481017046928
515	1.3106640878765354	1.2044151566378145	-0.10624893123872095	0.5903009403157996	-0.08755332023631958
276	1.3097264953889085	1.3097264953889085	0.0	0.7365206238827641	0.0
737	1.2961480251555966	0.5399397714024675	-0.756208253753129	0.4672118205086198	-0.19498106332005505
171	1.2877467327862264	0.8519238346282334	-0.43582289815799297	0.2864134630862863	-0.34815386961347755
219	1.2874820505238715	1.123990122842354	-0.16349192768151777	0.7379836504187353	-0.08113597184492673
486	1.2709415341080295	0.2686484529504304	-1.002293081157599	0.12919325158277717	-0.6628390637360029
259	1.2444733583933545	0.6762320794422836	-0.5682412789510711	0.2770965163407937	-0.24950830225178935
289	1.2388798673727623	0.9608716495363824	-0.27800821783637963	0.3498405000770544	-0.11161350253491346
561	1.23149088073292	0.9424723815706955	-0.28901849916222405	0.642071079627342	-0.28901849916222405
223	1.2071611565805047	0.7317988097013326	-0.4753623468791718	0.33464690143242176	-0.43735023007928614
316	1.1930090728764184	0.27875777961029796	-0.9142512932661205	0.14009474505881528	-0.2826998976145709
200	1.1805051006267337	0.8712769190471668	-0.3092281815795668	0.22865280119079626	-0.1941687537971971
268	1.1712705914836248	1.1712705914836248	0.0	0.41133398727340587	0.0
350	1.1605112801989739	1.0424374410247512	-0.11807383917422255	0.511051528122862	-0.11807383917422255
498	1.1585957649019165	0.37814761028174043	-0.7804481546201762	0.15508686034181826	-0.3883273907366945
124	1.1422287403797071	0.5762549114148753	-0.5659738289648321	0.22327870844118836	-0.2617717498014269
476	1.128446346844431	0.37928182014158296	-0.7491645267028482	0.22126374170432794	-0.37003091411480077
264	1.1088317674497448	0.9159532751012406	-0.19287849234850396	0.5117035060361362	-0.11443656069234148
433	1.0941185623861636	0.4873493178295696	-0.6067692445565941	0.2910191791320772	-0.3791568690842891
745	1.067469258399059	0.4196922518556576	-0.6477770065434019	0.3916378117294919	-0.21527801218384476
484	1.056263369422522	1.056263369422522	0.0	0.5472603204701222	0.0
262	1.051757088643964	0.6747650587762104	-0.3769920298677536	0.3507833685283752	-0.24286350162913348
237	1.0404350004848621	1.014694440744855	-0.025740559740007034	0.6335141283086428	-0.025740559740007034
608	1.0292631799328054	0.6547119409645771	-0.3745512389682285	0.5588669783304331	-0.17094654838371603
744	0.9588766522414157	0.7515511583461629	-0.2073254938952528	0.3348500431385592	-0.1447599070920379
487	0.9551570408200997	0.8690910257526206	-0.08606601506747917	0.5181192883662221	-0.0855745021872844
757	0.8643732527166441	0.26866169901540904	-0.5957115537012351	0.23971276193788604	-0.5090015967262946
119	0.7307187795151328	0.27590286936356373	-0.4548159101515691	0.21238863100433905	-0.2476591879270658
359	0.6780304489256457	0.186909982597356	-0.49112046632828943	0.186909982597356	-0.17726706491908414
125	0.6636214032581186	0.532370912122578	-0.1312504911355406	0.2983423768282455	-0.1312504911355406
564	0.45835988453625515	0.4324250739698242	-0.025934810566430946	0.4318276180239973	-0.01763399111116305
